# Supplementary material for: The Influence of COVID-19 on Irrational Consumption Behavior in a Chinese Sample: Based on a Serial Mediating Model
Source: Front Psychol. 2021 Oct 25;12:718797. doi: 10.3389/fpsyg.2021.718797 (PMC8576605; doi:10.3389/fpsyg.2021.718797)
Supplement: Supplementary file 1 [file Data_Sheet_1.zip]

Archive with 4 entries (3 files):
- Data/
- Data/Orginal data.csv
- Data/text encoding 1.csv
- Data/Text encoding 2.csv
