# Supplementary material for: The Influence of COVID-19 on Irrational Consumption Behavior in a Chinese Sample: Based on a Serial Mediating Model
Source: Front Psychol. 2021 Oct 25;12:718797. doi: 10.3389/fpsyg.2021.718797 (PMC8576605; doi:10.3389/fpsyg.2021.718797)
Supplement: Supplementary file 1 [file Data_Sheet_1.zip › Data/Orginal data.csv]

No.	IP	Sex	Age	City	Caption	Orign	Nickname	Sex(Wechat)	City(Wechat)	Start_time	End_time	Browser	OS	Answer time	Answer status	Q1_Given the number of diagnoses and deaths, what do you think is the severity of the Covid-19?	Q2_From the perspective of the spread of the epidemic, what do you think is the severity of the Covid-19?	Q3_From the perspective of the duration of the epidemic, what do you think is the severity of the Covid-19?	Q4_Please answer the following questions based on your true feelings during the epidemic: epidemic prevention materials include masks, medicines, etc.; living materials include vegetables, fruits, rice, etc. The stars represent the degree of agreement, one star is very disagree, and five stars are very agree_My supplies are insufficient_Protective supplies	Q4_Please answer the following questions based on your true feelings during the epidemic: epidemic prevention materials include masks, medicines, etc.; living materials include vegetables, fruits, rice, etc. The stars represent the degree of agreement, one star is very disagree, and five stars are very agree_My supplies are insufficient_Living supplies	Q4_Please answer the following questions based on your true feelings during the epidemic: epidemic prevention materials include masks, medicines, etc.; living materials include vegetables, fruits, rice, etc. The stars represent the degree of agreement, one star is very disagree, and five stars are very agree_I need to protect the supplies I own_Protective supplies	Q4_Please answer the following questions based on your true feelings during the epidemic: epidemic prevention materials include masks, medicines, etc.; living materials include vegetables, fruits, rice, etc. The stars represent the degree of agreement, one star is very disagree, and five stars are very agree_I need to protect the supplies I own_Living supplies	Q4_Please answer the following questions based on your true feelings during the epidemic: epidemic prevention materials include masks, medicines, etc.; living materials include vegetables, fruits, rice, etc. The stars represent the degree of agreement, one star is very disagree, and five stars are very agree_I need to get more supplies_Protective supplies	Q4_Please answer the following questions based on your true feelings during the epidemic: epidemic prevention materials include masks, medicines, etc.; living materials include vegetables, fruits, rice, etc. The stars represent the degree of agreement, one star is very disagree, and five stars are very agree_I need to get more supplies_Living supplies	Q4_Please answer the following questions based on your true feelings during the epidemic: epidemic prevention materials include masks, medicines, etc.; living materials include vegetables, fruits, rice, etc. The stars represent the degree of agreement, one star is very disagree, and five stars are very agree_I can't satisfy all my needs and desires_Protective supplies	Q4_Please answer the following questions based on your true feelings during the epidemic: epidemic prevention materials include masks, medicines, etc.; living materials include vegetables, fruits, rice, etc. The stars represent the degree of agreement, one star is very disagree, and five stars are very agree_I can't satisfy all my needs and desires_Living supplies	Q4_Please answer the following questions based on your true feelings during the epidemic: epidemic prevention materials include masks, medicines, etc.; living materials include vegetables, fruits, rice, etc. The stars represent the degree of agreement, one star is very disagree, and five stars are very agree_I can't always get what I want_Protective supplies	Q4_Please answer the following questions based on your true feelings during the epidemic: epidemic prevention materials include masks, medicines, etc.; living materials include vegetables, fruits, rice, etc. The stars represent the degree of agreement, one star is very disagree, and five stars are very agree_I can't always get what I want_Living supplies	Q5_Please answer the following questions based on your actual experience during the epidemic:_I feel nervous and fearful due to the Covid-19._Open options	Q5_Please answer the following questions based on your actual experience during the epidemic:_I have sleep problems due to the Covid-19._Open options	Q5_Please answer the following questions based on your actual experience during the epidemic:_I wash my hands repeatedly for fear of infection._Open options	Q5_Please answer the following questions based on your actual experience during the epidemic:_I feel nervous when in close contact with people._Open options	Q5_Please answer the following questions based on your actual experience during the epidemic:_For this question, please select "2._Open options	Q5_Please answer the following questions based on your actual experience during the epidemic:_I am worried that the Covid-19 cannot be controlled._Open options	Q5_Please answer the following questions based on your actual experience during the epidemic:_I will be worried when I hear the information report of the Covid-19._Open options	Q5_Please answer the following questions based on your actual experience during the epidemic:_I mind if others touch me or touch things that others have touched._Open options	Q5_Please answer the following questions based on your actual experience during the epidemic:_I feel upset because I forgot to wear a mask._Open options	Q6_Please answer the following questions based on your actual experience during the epidemic:_I will store a lot of shopping supplies (including protective supplies and living supplies)_Open options	Q6_Please answer the following questions based on your actual experience during the epidemic:_If the ingredients in a certain medicine can prevent the Covid-19, I will buy it even if the accuracy of the news is low._Open options	Q6_Please answer the following questions based on your actual experience during the epidemic:_If I heard that the ingredients in a certain medicine can effectively prevent the Covid-19, I would recommend people around me to buy it._Open options	Q6_Please answer the following questions based on your actual experience during the epidemic:_If everyone around me is rushing to buy a certain product, I will also participate in the rush._Open options	Q7_What is your gender?	Q8_What is your age?	Q9_What is your current occupation?	Q9_What is your current occupation?_Open options	Q10_What is your highest academic qualification (including current students)?	Q11_What is the per capita annual income of your family?	Q12_During the Covid-19, what was your area?_Province	Q12_During the Covid-19, what was your area?£¿_City
1	27.38.240.179									2020-2-22 12:12	2020-2-22 12:15	Unknown Browser	iPhone iOS 11.2.6	2mins24s	Normal completion	4	4	4	4	3	5	5	5	5	4	4	5	5	4	5	3	5	2	3	5	5	5	5	1	1	1	Female	21	Student		Undergraduate	6-12 ten thousand yuan	Guangdong Province	Shenzhen City
2	120.239.161.191									2020-2-22 12:15	2020-2-22 12:19	Unknown Browser	iPhone iOS 13.3.1	3mins42s	Normal completion	4	4	3	4	2	5	5	3	3	2	2	4	2	3	1	4	1	2	2	2	2	2	2	2	2	1	Male	22	Student		Undergraduate	2.4-6 ten thousand yuan	Guangdong Province	Zhaoqing City
3	117.151.149.154									2020-2-22 12:17	2020-2-22 12:21	Chrome 67.0.3396.87	Android Linux 9	3mins47s	Normal completion	5	5	5	4	3	4	4	5	4	5	5	4	4	5	3	4	5	2	4	4	4	5	4	5	5	5	Female	19	Student		Undergraduate	2.4-6 ten thousand yuan	Hubei province	Jingzhou City
4	27.43.177.160									2020-2-22 12:23	2020-2-22 12:29	Unknown Browser	IPad iOS 13.3.1	5mins37s	Normal completion	5	5	5	3	1	5	5	4	2	2	2	2	2	5	3	5	4	2	5	5	4	5	4	4	4	3	Female	21	Student		Undergraduate	0-2.4 million	Guangdong Province	Jieyang City
5	219.133.100.221									2020-2-22 12:43	2020-2-22 12:47	Unknown Browser	iPhone iOS 12.4.2	3mins40s	Normal completion	5	5	5	5	4	4	4	5	5	5	4	5	4	4	1	2	4	2	5	4	3	5	3	2	1	1	Female	20	Student		Undergraduate	2.4-6 ten thousand yuan	Guangdong Province	Shenzhen City
6	117.151.149.154									2020-2-22 13:31	2020-2-22 13:34	Chrome 67.0.3396.87	Android Linux 9	2mins50s	Normal completion	5	5	4	4	4	5	3	5	5	4	4	4	4	5	3	4	4	2	4	4	4	5	4	5	5	4	Female	20	Student		Undergraduate	2.4-6 ten thousand yuan	Hubei province	Jingzhou City
7	112.96.106.177									2020-2-22 14:04	2020-2-22 14:07	Chrome 66.0.3359.126	Android Linux 9	2mins44s	Normal completion	5	5	5	2	5	2	5	3	1	3	1	3	1	3	1	2	4	2	2	2	5	5	3	1	1	1	Female	20	Student		Undergraduate	6-12 ten thousand yuan	Guangdong Province	Zhongshan City
8	112.96.166.50									2020-2-22 14:08	2020-2-22 14:13	Unknown Browser	iPhone iOS 13.3	4mins54s	Normal completion	5	5	5	5	3	5	3	5	4	5	5	5	5	2	1	2	1	2	3	1	1	4	3	3	1	3	Female	21	Student		Undergraduate	6-12 ten thousand yuan	Guangdong Province	Guangzhou City
9	103.27.25.155									2020-2-22 14:14	2020-2-22 14:18	Unknown Browser	iPhone iOS 13.3	3mins47s	Normal completion	5	5	5	3	3	4	4	3	3	2	2	2	2	4	1	2	3	2	4	4	3	3	2	1	1	1	Female	21	Student		Undergraduate	0-2.4 million	Guangdong Province	Foshan City
10	106.226.153.215									2020-2-22 14:15	2020-2-22 14:20	Chrome 66.0.3359.126	Android Linux 10	5mins0s	Normal completion	5	5	5	4	3	5	5	3	3	2	2	5	2	4	2	2	4	2	4	4	2	4	4	2	2	2	Male	19	Student		Undergraduate	6-12 ten thousand yuan	Jiangxi Province	Shangrao City
11	116.30.192.74									2020-2-22 14:17	2020-2-22 14:22	Chrome 66.0.3359.126	Android Linux 9	5mins0s	Normal completion	5	4	4	4	3	4	4	5	5	4	4	5	2	3	1	3	5	2	4	3	2	5	4	1	4	2	Female	20	Student		Undergraduate	0-2.4 million	Guangdong Province	Shenzhen City
12	103.27.26.157									2020-2-22 14:19	2020-2-22 14:22	Chrome 66.0.3359.126	Android Linux 9	2mins43s	Normal completion	5	5	4	5	3	3	3	5	4	4	4	4	4	4	2	2	4	2	4	4	4	4	3	3	3	3	Female	20	Student		Undergraduate	6-12 ten thousand yuan	Guangdong Province	Foshan City
13	14.219.237.105									2020-2-22 14:19	2020-2-22 14:24	Chrome 53.0.2875.116	Windows Wechat	5mins37s	Normal completion	5	5	5	4	2	5	1	3	1	4	4	3	2	4	1	2	4	2	2	4	4	5	1	1	1	1	Female	21	Student		Undergraduate	0-2.4 million	Guangdong Province	Dongguan City
14	113.69.192.232									2020-2-22 14:22	2020-2-22 14:25	Chrome 66.0.3359.126	Android Linux 10	2mins52s	Normal completion	5	5	4	5	1	5	2	5	1	5	3	5	2	4	2	1	1	2	4	4	4	5	4	2	1	1	Female	20	Student		Undergraduate	Over 120,000 yuan	Guangdong Province	Foshan City
15	113.71.197.183									2020-2-22 14:24	2020-2-22 14:28	Chrome 66.0.3359.126	Android Linux 9	3mins32s	Normal completion	4	4	5	3	3	5	3	4	4	4	4	3	3	3	3	3	3	2	3	3	3	5	3	2	2	3	Female	20	Student		Undergraduate	6-12 ten thousand yuan	Guangdong Province	Foshan City
16	116.20.61.48									2020-2-22 14:20	2020-2-22 14:31	Unknown Browser	iPhone iOS 12.3.1	10mins44s	Normal completion	3	5	5	5	1	5	3	5	3	5	2	5	4	4	1	3	5	2	4	4	4	4	2	1	1	1	Female	21	Student		Undergraduate	6-12 ten thousand yuan	Guangdong Province	Foshan City
17	117.136.41.18									2020-2-22 14:38	2020-2-22 14:42	Unknown Browser	iPhone iOS 13.3.1	4mins9s	Normal completion	5	5	5	2	3	2	3	2	3	2	3	2	3	2	2	1	2	2	2	3	2	2	3	1	2	2	Female	21	Student		Undergraduate	Over 120,000 yuan	Guangdong Province	Foshan City
18	117.136.31.215									2020-2-22 14:48	2020-2-22 14:51	Unknown Browser	iPhone iOS 12.4.1	2mins39s	Normal completion	5	5	5	1	1	4	4	4	4	1	1	1	1	4	1	5	4	2	5	5	5	5	2	2	2	2	Female	20	Student		Undergraduate	Over 120,000 yuan	Guangdong Province	Foshan City
19	14.28.171.23									2020-2-22 14:51	2020-2-22 14:55	Chrome 66.0.3359.126	Android Linux 9	3mins55s	Normal completion	5	5	5	5	3	4	2	2	2	2	2	2	1	5	5	5	5	2	5	5	5	5	2	1	1	1	Female	23	Student		Undergraduate	0-2.4 million	Guangdong Province	Yunfu City
20	223.74.151.52									2020-2-22 15:39	2020-2-22 15:41	Unknown Browser	iPhone iOS 12.4	2mins1s	Normal completion	5	5	5	2	4	2	2	5	4	3	4	3	3	4	2	4	5	2	4	4	4	5	2	2	2	4	Female	22	Student		College	6-12 ten thousand yuan	Guangdong Province	Shenzhen City
21	223.192.192.29									2020-2-22 15:58	2020-2-22 16:01	Unknown Browser	iPhone iOS 13.3.1	3mins15s	Normal completion	5	5	5	2	3	5	5	5	4	4	4	5	5	3	2	3	4	2	4	4	5	5	5	2	2	2	Female	21	Student		Undergraduate	2.4-6 ten thousand yuan	Guangdong Province	Foshan City
22	113.99.219.183									2020-2-22 19:16	2020-2-22 19:19	Chrome 66.0.3359.126	Android Linux 8.0.0	2mins51s	Normal completion	4	5	3	3	4	3	3	4	2	2	1	1	1	2	2	2	4	2	4	4	2	2	2	1	1	1	Female	20	Student		Undergraduate	6-12 ten thousand yuan	Guangdong Province	Foshan City
23	117.136.79.187									2020-2-22 20:27	2020-2-22 20:31	Chrome 66.0.3359.126	Android Linux 9	3mins51s	Normal completion	5	5	5	4	5	5	5	5	4	4	4	4	2	4	2	2	5	2	4	5	5	4	3	2	1	1	Female	19	Student		Undergraduate	0-2.4 million	Guangdong Province	Yunfu City
24	223.74.30.178									2020-2-22 20:41	2020-2-22 20:44	Chrome 66.0.3359.126	Android Linux 9	3mins13s	Normal completion	4	4	4	2	2	2	2	3	3	3	3	3	3	3	1	1	3	2	2	2	2	2	2	1	1	1	Female	22	Student		Undergraduate	0-2.4 million	Guangdong Province	Jieyang City
25	183.3.182.184									2020-2-22 20:42	2020-2-22 20:44	Chrome 67.0.3396.87	Android Linux 8.1.0	1mins41s	Normal completion	4	4	4	3	4	4	4	4	4	4	4	4	4	4	4	4	4	4	4	4	4	4	4	4	4	4	Female	20	Student		Undergraduate	0-2.4 million	Guangdong Province	Jiangmen City
26	27.43.147.86									2020-2-22 20:41	2020-2-22 20:47	Chrome 66.0.3359.126	Android Linux 8.0.0	5mins50s	Normal completion	5	5	5	5	4	5	5	5	5	1	3	1	4	2	1	1	2	2	4	4	5	5	5	1	5	3	Female	21	Student		Undergraduate	2.4-6 ten thousand yuan	Guangdong Province	Meizhou City
27	120.230.169.108									2020-2-22 20:47	2020-2-22 20:51	Chrome 66.0.3359.126	Android Linux 8.1.0	3mins51s	Normal completion	5	5	5	4	2	5	5	5	4	5	2	5	2	5	5	4	4	2	3	4	4	5	3	2	3	2	Female	22	Student		Undergraduate	0-2.4 million	Guangdong Province	Jiangmen City
28	39.158.110.97									2020-2-22 20:58	2020-2-22 21:03	Unknown Browser	IPad iOS 13.3.1	4mins50s	Normal completion	4	5	3	3	1	1	1	2	1	2	3	2	2	2	1	2	4	2	3	2	2	4	3	1	1	1	Female	20	Student		Undergraduate	6-12 ten thousand yuan	Jiangxi Province	Fuzhou City
29	120.235.45.33									2020-2-22 21:04	2020-2-22 21:09	Unknown Browser	iPhone iOS 11.3	4mins40s	Normal completion	5	5	5	5	2	4	3	5	2	4	5	5	5	4	1	2	4	2	5	5	4	4	2	1	3	1	Female	20	Student		Undergraduate	6-12 ten thousand yuan	Guangdong Province	Foshan City
30	39.130.78.125									2020-2-22 21:16	2020-2-22 21:18	Unknown Browser	iPhone iOS 12.0	1mins45s	Normal completion	5	5	5	3	4	3	3	4	3	2	2	2	1	5	4	4	4	2	3	3	3	3	3	1	1	1	Female	20	Student		Undergraduate	Over 120,000 yuan	Yunnan Province	Kunminsg City
31	120.198.74.164									2020-2-22 21:16	2020-2-22 21:18	Unknown Browser	iPhone iOS 12.4.1	2mins33s	Normal completion	5	5	5	2	1	4	3	3	3	2	2	2	2	3	3	3	2	2	3	3	2	3	2	2	2	2	Female	21	Student		Undergraduate	6-12 ten thousand yuan	Guangdong Province	Jiangmen City
32	222.215.244.9									2020-2-22 21:17	2020-2-22 21:21	Chrome 67.0.3396.87	Android Linux 9	3mins16s	Normal completion	5	5	5	4	3	4	3	5	3	3	4	5	5	5	5	4	4	2	5	5	5	5	4	2	4	1	Female	20	Student		Undergraduate	Over 120,000 yuan	Sichuan Province	Meishan City
33	223.104.1.145									2020-2-22 21:20	2020-2-22 21:23	Chrome 67.0.3396.87	Android Linux 9	3mins4s	Normal completion	4	5	3	4	2	4	3	5	2	4	3	3	3	4	2	4	5	2	4	4	5	5	4	3	3	4	Female	20	Student		Undergraduate	Over 120,000 yuan	Guangdong Province	Dongguan City
34	223.104.65.119									2020-2-22 21:22	2020-2-22 21:24	Unknown Browser	iPhone iOS 13.3.1	1mins53s	Normal completion	4	4	4	3	4	4	4	3	3	2	3	2	3	2	2	2	2	2	3	3	3	4	3	2	3	2	Male	23	Student		Undergraduate	6-12 ten thousand yuan	Guangdong Province	Jiangmen City
35	106.17.98.35									2020-2-22 21:22	2020-2-22 21:24	Chrome 67.0.3396.87	Android Linux 10	2mins26s	Normal completion	4	4	4	5	3	5	5	5	4	5	3	5	3	3	2	1	1	2	3	3	3	3	3	3	3	3	Female	19	Student		Undergraduate	0-2.4 million	Hunan Province	Hengyang City
36	114.106.179.88									2020-2-22 21:25	2020-2-22 21:27	Unknown Browser	iPhone iOS 13.3.1	2mins27s	Normal completion	5	5	5	4	3	5	5	4	5	2	5	3	5	3	3	3	4	2	4	5	3	5	4	1	2	1	Female	19	Student		Undergraduate	Over 120,000 yuan	Anhui Province	Chizhou City
37	120.82.92.165									2020-2-22 21:27	2020-2-22 21:31	Chrome 66.0.3359.126	Android Linux 9	3mins43s	Normal completion	5	5	5	1	4	3	4	4	4	4	4	1	1	1	1	1	1	2	4	4	1	5	1	2	1	1	Female	21	Student		Undergraduate	6-12 ten thousand yuan	Guangdong Province	Maominsg City
38	59.41.207.155									2020-2-22 21:29	2020-2-22 21:32	Unknown Browser	iPhone iOS 13.3	2mins31s	Normal completion	5	5	4	4	2	4	2	4	2	1	2	3	1	1	1	1	1	2	1	1	1	3	1	1	1	1	Female	21	Student		Undergraduate	2.4-6 ten thousand yuan	Guangdong Province	Guangzhou City
39	120.239.179.59									2020-2-22 21:34	2020-2-22 21:38	Unknown Browser	iPhone iOS 13.3	3mins11s	Normal completion	4	5	4	3	1	4	3	4	3	4	4	3	2	4	4	5	3	2	4	4	5	2	2	1	1	3	Male	21	Student		Undergraduate	2.4-6 ten thousand yuan	Guangdong Province	Zhongshan City
40	223.146.139.190									2020-2-22 21:38	2020-2-22 21:41	Chrome 67.0.3396.87	Android Linux 9	3mins18s	Normal completion	3	4	5	4	3	4	4	3	2	5	1	5	5	4	1	4	4	2	3	2	2	3	3	1	1	1	Female	21	Student		Undergraduate	0-2.4 million	Hunan Province	Hengyang City
41	223.73.218.17									2020-2-22 21:40	2020-2-22 21:43	Chrome 67.0.3396.87	Android Linux 10	3mins50s	Normal completion	3	4	5	5	3	3	3	5	3	4	4	3	3	3	3	4	5	2	4	3	1	5	4	1	1	1	Female	28	Others	unemployed	Undergraduate	Over 120,000 yuan	Guangdong Province	Guangzhou City
42	14.28.39.241									2020-2-22 21:43	2020-2-22 21:45	Chrome 66.0.3359.126	Android Linux 10	2mins20s	Normal completion	5	5	5	2	4	2	2	4	4	4	2	4	2	4	2	2	2	2	2	2	2	2	2	1	1	1	Male	30	Corporate staff		Undergraduate	6-12 ten thousand yuan	Guangdong Province	Guangzhou City
43	14.27.37.168									2020-2-22 21:47	2020-2-22 21:50	Chrome 67.0.3396.87	Android Linux 8.1.0	3mins1s	Normal completion	3	4	4	1	5	5	2	5	2	3	1	5	2	3	1	1	1	2	3	4	2	4	2	1	1	1	Female	21	Student		Undergraduate	Over 120,000 yuan	Guangdong Province	Foshan City
44	116.5.201.22									2020-2-22 21:48	2020-2-22 21:51	Chrome 66.0.3359.126	Android Linux 7.1.1	2mins49s	Normal completion	5	5	5	1	1	5	1	1	1	1	1	1	1	1	1	1	1	2	5	1	3	2	3	2	3	1	Female	21	Student		Undergraduate	2.4-6 ten thousand yuan	Guangdong Province	Chaozhou City
45	112.97.210.74									2020-2-22 21:49	2020-2-22 21:52	Chrome 66.0.3359.126	Android Linux 9	3mins25s	Normal completion	5	5	5	3	1	3	1	3	1	1	1	4	1	3	1	1	1	2	3	2	2	2	3	1	1	1	Male	20	Student		Undergraduate	2.4-6 ten thousand yuan	Guangdong Province	Heyuan City
46	14.219.237.188									2020-2-22 21:52	2020-2-22 21:53	Chrome 66.0.3359.126	Android Linux 10	1mins40s	Normal completion	5	5	5	4	3	3	3	4	4	5	3	3	3	3	1	2	1	2	3	1	1	2	1	1	1	1	Female	20	Student		Undergraduate	0-2.4 million	Guangdong Province	Dongguan City
47	39.144.22.21									2020-2-22 22:00	2020-2-22 22:04	Chrome 66.0.3359.126	Android Linux 9	3mins41s	Normal completion	5	5	5	3	3	3	2	4	5	3	4	2	5	3	2	2	3	2	4	3	2	4	3	3	3	2	Female	20	Student		Undergraduate	0-2.4 million	Henan Province	Luohe City
48	120.235.113.107									2020-2-22 22:18	2020-2-22 22:20	Unknown Browser	iPhone iOS 10.3.1	2mins15s	Normal completion	4	5	5	5	1	5	3	5	2	5	1	5	1	3	1	2	3	2	5	5	3	5	3	1	1	1	Female	20	Student		Undergraduate	6-12 ten thousand yuan	Guangdong Province	Huizhou City
49	27.26.233.20									2020-2-22 22:20	2020-2-22 22:23	Chrome 66.0.3359.126	Android Linux 7.1.2	2mins28s	Normal completion	5	5	5	2	2	3	3	3	3	2	2	4	4	3	2	3	3	2	4	4	3	3	2	1	1	2	Female	20	Student		Undergraduate	2.4-6 ten thousand yuan	Hubei province	Jingzhou City
50	183.92.251.98									2020-2-22 22:20	2020-2-22 22:23	Chrome 66.0.3359.126	Android Linux 8.1.0	3mins2s	Normal completion	4	4	4	4	4	4	4	4	4	4	4	3	4	3	2	3	3	2	3	3	3	3	4	2	2	2	Female	20	Student		Undergraduate	0-2.4 million	Hubei province	Jingzhou City
51	117.136.12.46									2020-2-22 22:28	2020-2-22 22:30	Chrome 66.0.3359.126	Android Linux 7.0	1mins55s	Normal completion	5	5	5	3	3	3	3	3	3	3	3	3	3	2	2	1	3	2	2	4	4	5	3	2	1	1	Female	19	Student		Undergraduate	2.4-6 ten thousand yuan	Guangdong Province	Shantou
52	120.235.42.207									2020-2-22 22:28	2020-2-22 22:30	Unknown Browser	iPhone iOS 11.0	2mins2s	Normal completion	5	5	5	4	3	4	3	4	3	4	3	4	3	4	2	4	4	2	4	4	4	4	4	2	2	2	Female	21	Student		College	0-2.4 million	Guangdong Province	Guangzhou City
53	218.20.11.197									2020-2-22 22:28	2020-2-22 22:30	Unknown Browser	iPhone iOS 12.1.4	2mins2s	Normal completion	4	4	4	2	2	3	3	4	4	2	2	4	4	4	3	3	4	2	4	4	4	3	4	2	2	4	Female	21	Student		Undergraduate	2.4-6 ten thousand yuan	Guangdong Province	Guangzhou City
54	117.136.33.163									2020-2-22 22:27	2020-2-22 22:31	Chrome 66.0.3359.126	Android Linux 9	3mins47s	Normal completion	5	5	5	5	3	4	5	5	4	5	3	5	3	4	2	2	3	2	4	4	3	4	2	1	1	1	Female	20	Student		Undergraduate	0-2.4 million	Guangdong Province	Yunfu City
55	113.116.77.229									2020-2-22 22:31	2020-2-22 22:33	Chrome 66.0.3359.126	Android Linux 9	2mins16s	Normal completion	5	5	5	4	4	2	2	5	5	4	4	4	4	5	5	5	5	2	5	5	5	5	5	2	2	2	Female	19	Student		Undergraduate	2.4-6 ten thousand yuan	Guangdong Province	Shenzhen City
56	119.138.245.159									2020-2-22 22:30	2020-2-22 22:33	Chrome 66.0.3359.126	Android Linux 8.1.0	2mins51s	Normal completion	4	4	4	4	2	3	2	4	3	4	3	4	3	3	3	3	3	2	3	3	3	4	3	2	2	2	Female	19	Student		Undergraduate	0-2.4 million	Guangdong Province	Yunfu City
57	223.73.178.249									2020-2-22 22:32	2020-2-22 22:33	Chrome 67.0.3396.87	Android Linux 10	1mins35s	Normal completion	4	4	4	3	3	3	3	3	3	3	3	3	3	2	2	2	2	2	2	2	2	2	2	2	2	2	Female	23	Student		Undergraduate	2.4-6 ten thousand yuan	Guangdong Province	Jieyang City
58	183.39.159.176									2020-2-22 22:33	2020-2-22 22:35	Chrome 66.0.3359.126	Android Linux 9	2mins48s	Normal completion	5	5	5	4	3	4	4	4	4	4	3	5	3	4	3	4	4	2	4	4	4	5	4	3	2	3	Female	20	Student		Undergraduate	2.4-6 ten thousand yuan	Guangdong Province	Huizhou City
59	103.27.26.62									2020-2-22 22:35	2020-2-22 22:38	Chrome 66.0.3359.126	Android Linux 8.0.0	2mins33s	Normal completion	3	4	5	3	4	3	3	4	3	4	3	4	3	3	1	1	4	2	5	4	3	3	2	1	1	1	Female	20	Student		Undergraduate	0-2.4 million	Guangdong Province	Qingyuan City
60	223.104.66.165									2020-2-22 22:44	2020-2-22 22:46	Chrome 66.0.3359.126	Android Linux 9	2mins31s	Normal completion	5	5	5	1	3	1	3	5	3	5	3	5	3	3	3	3	3	2	3	3	3	3	3	2	1	1	Female	18	Student		Undergraduate	0-2.4 million	Guangdong Province	Maominsg City
61	223.73.34.113									2020-2-22 22:56	2020-2-22 22:57	Unknown Browser	iPhone iOS 11.3	1mins21s	Normal completion	3	3	3	4	4	4	4	4	4	4	4	4	4	4	4	4	4	4	4	3	4	4	4	4	4	4	Female	18	Student		Undergraduate	Over 120,000 yuan	Guangdong Province	Zhuhai City
62	117.136.79.40									2020-2-22 22:56	2020-2-22 22:58	Chrome 67.0.3396.87	Android Linux 10	1mins46s	Normal completion	5	5	5	4	4	4	4	5	5	4	4	4	4	4	5	2	2	2	4	4	2	2	4	2	1	1	Female	20	Student		Undergraduate	0-2.4 million	Guangdong Province	Shaoguan City
63	223.104.1.101									2020-2-22 23:07	2020-2-22 23:12	Unknown Browser	iPhone iOS 12.1	5mins1s	Normal completion	5	4	4	5	3	5	3	5	4	4	4	4	4	3	1	2	2	2	1	2	3	2	2	3	3	2	Male	30	Corporate staff		Undergraduate	6-12 ten thousand yuan	Guangdong Province	Guangzhou City
64	223.104.66.191									2020-2-22 23:27	2020-2-22 23:29	Chrome 66.0.3359.126	Android Linux 9	1mins54s	Normal completion	4	4	4	5	5	5	5	5	5	5	5	5	5	1	1	1	1	2	3	2	2	3	5	5	5	5	Female	18	Student		Undergraduate	6-12 ten thousand yuan	Guangdong Province	Meizhou City
65	223.74.80.242									2020-2-22 23:29	2020-2-22 23:31	Chrome 66.0.3359.126	Android Linux 9	1mins45s	Normal completion	5	5	5	3	3	3	3	3	3	3	2	3	3	3	3	3	4	2	3	3	3	3	2	2	2	2	Female	20	Student		Undergraduate	6-12 ten thousand yuan	Guangdong Province	Foshan City
66	120.229.250.169									2020-2-22 23:28	2020-2-22 23:32	Chrome 66.0.3359.126	Android Linux 9	3mins49s	Normal completion	4	4	3	4	2	5	3	5	3	5	2	5	2	2	3	1	1	2	4	4	1	1	1	1	1	3	Male	18	Student		Undergraduate	6-12 ten thousand yuan	Guangdong Province	Shantou
67	223.104.131.185									2020-2-22 23:28	2020-2-22 23:32	Unknown Browser	iPhone iOS 13.3.1	3mins30s	Normal completion	5	5	5	5	1	5	1	5	1	5	1	5	1	4	1	5	5	2	5	5	5	5	1	1	5	1	Male	22	Student		Master's degree and above	Over 120,000 yuan	Hunan Province	Loudi City
68	119.135.88.142									2020-2-22 23:30	2020-2-22 23:33	Unknown Browser	iPhone iOS 13.1.3	3mins14s	Normal completion	5	5	5	5	2	5	5	5	2	4	1	4	2	2	1	1	4	2	2	1	3	5	1	1	1	1	Male	22	Student		Undergraduate	Over 120,000 yuan	Guangdong Province	Shenzhen City
69	103.27.26.202									2020-2-22 23:33	2020-2-22 23:34	Unknown Browser	iPhone iOS 13.3.1	1mins5s	Normal completion	1	1	1	1	1	1	1	1	1	1	1	1	1	1	1	1	1	1	1	1	1	1	1	1	1	1	Male	1	Staff of government agencies and institutions		High school and below	0-2.4 million	Beijing City	Beijing City
70	120.231.15.146									2020-2-22 23:30	2020-2-22 23:35	Chrome 66.0.3359.126	Android Linux 9	5mins3s	Normal completion	5	5	5	5	1	5	3	4	3	5	1	4	2	3	1	1	3	2	2	4	3	4	2	4	4	4	Female	21	Student		Undergraduate	0-2.4 million	Guangdong Province	Beijing City
71	163.204.241.237									2020-2-22 23:40	2020-2-22 23:47	Chrome 67.0.3396.87	Android Linux 9	6mins38s	Normal completion	5	5	5	2	3	4	4	5	4	5	3	5	1	3	1	3	2	2	4	4	3	3	3	1	1	1	Female	21	Student		Undergraduate	0-2.4 million	Guangdong Province	Beijing City
72	113.82.135.237									2020-2-23 0:33	2020-2-23 0:36	Unknown Browser	iPhone iOS 13.3.1	3mins19s	Normal completion	3	3	4	3	5	4	5	2	2	3	3	3	3	3	2	3	2	4	4	3	3	3	3	2	2	3	Female	22	Student		Undergraduate	0-2.4 million	Guangdong Province	Beijing City
73	112.97.248.146									2020-2-23 0:35	2020-2-23 0:39	Chrome 66.0.3359.126	Android Linux 8.0.0	3mins49s	Normal completion	4	5	5	2	2	4	4	3	3	1	1	4	1	2	1	1	1	2	3	2	2	2	2	1	1	1	Female	21	Student		Undergraduate	0-2.4 million	Guangdong Province	Beijing City
74	59.109.210.177									2020-2-23 3:07	2020-2-23 3:13	Chrome 66.0.3359.126	Android Linux 9	5mins15s	Normal completion	5	5	5	5	4	5	5	5	5	5	5	5	5	4	1	1	3	2	4	5	4	5	4	1	5	2	Female	19	Student		Undergraduate	Over 120,000 yuan	Jilin Province	Beijing City
75	120.229.227.84									2020-2-23 6:46	2020-2-23 6:52	Chrome 67.0.3396.87	Android Linux 10	6mins4s	Normal completion	5	4	5	1	3	2	2	4	3	4	3	4	4	2	2	1	5	2	3	4	3	2	2	2	1	1	Male	23	Student		High school and below	0-2.4 million	Guangdong Province	Beijing City
76	112.96.65.113									2020-2-23 7:03	2020-2-23 7:06	Chrome 66.0.3359.126	Android Linux 7.1.2	3mins35s	Normal completion	4	4	4	3	4	4	4	5	4	5	4	5	4	4	3	3	3	2	5	5	3	4	4	3	3	3	Female	22	Student		Undergraduate	0-2.4 million	Guangdong Province	Beijing City
77	27.20.184.245									2020-2-23 7:59	2020-2-23 8:05	Unknown Browser	iPhone iOS 13.3	6mins6s	Normal completion	5	5	5	3	3	3	4	5	5	3	3	3	3	3	1	1	1	2	2	4	1	2	1	1	1	1	Male	25	Corporate staff		College	6-12 ten thousand yuan	Hubei province	Jingzhou City
78	183.10.201.166									2020-2-23 9:36	2020-2-23 9:39	Chrome 66.0.3359.126	Android Linux 6.0.1	2mins59s	Normal completion	4	5	3	5	1	4	4	5	1	4	2	4	1	3	2	3	3	2	2	4	3	3	1	1	1	1	Female	22	Student		Undergraduate	6-12 ten thousand yuan	Guangdong Province	Chaozhou City
79	117.136.40.48									2020-2-23 11:16	2020-2-23 11:20	Chrome 66.0.3359.126	Android Linux 7.0	3mins27s	Normal completion	4	4	5	3	2	4	4	5	3	3	3	3	3	2	3	2	3	2	3	3	3	4	2	1	1	1	Female	22	Student		Undergraduate	2.4-6 ten thousand yuan	Guangdong Province	Huizhou City
80	117.151.149.154									2020-2-23 11:44	2020-2-23 11:53	Chrome 67.0.3396.87	Android Linux 5.1	9mins7s	Normal completion	4	5	5	4	4	4	3	4	4	4	4	4	4	4	4	2	4	2	4	4	5	4	3	3	3	3	Male	50	Self-employed		High school and below	0-2.4 million	Hubei province	Jingzhou City
81	171.82.224.152									2020-2-23 17:06	2020-2-23 17:09	Chrome 66.0.3359.126	Android Linux 7.1.2	2mins54s	Normal completion	5	5	5	2	2	2	2	3	3	3	3	3	3	3	3	3	4	2	3	3	3	3	3	1	1	1	Female	21	Student		Undergraduate	6-12 ten thousand yuan	Hubei province	Jingzhou City
82	219.130.233.131									2020-2-25 15:36	2020-2-25 15:38	Unknown Browser	iPhone iOS 12.4.1	2mins11s	Normal completion	5	5	5	5	5	5	5	5	5	5	5	5	5	4	2	2	5	2	4	4	3	4	4	3	3	3	Female	23	Corporate staff		College	6-12 ten thousand yuan	Guangdong Province	Foshan City
83	43.227.137.155									2020-2-25 15:34	2020-2-25 15:38	Chrome 66.0.3359.126	Android Linux 9	4mins20s	Normal completion	5	5	5	4	4	4	4	4	4	4	4	4	4	3	2	2	3	2	3	3	2	3	3	2	2	2	Female	20	Student		Undergraduate	2.4-6 ten thousand yuan	Hubei province	Jingzhou City
84	171.92.79.61									2020-2-25 15:38	2020-2-25 15:41	Unknown Browser	iPhone iOS 13.3.1	2mins35s	Normal completion	5	4	5	2	1	3	5	3	3	1	5	1	2	1	1	2	1	2	2	2	1	4	5	1	1	1	Female	18	Student		Undergraduate	6-12 ten thousand yuan	Sichuan Province	Yibin City
85	117.15.88.207									2020-2-25 15:41	2020-2-25 15:46	Chrome 74.0.3729.186	Android Linux 10	4mins31s	Normal completion	3	5	4	3	3	3	3	3	3	3	3	2	3	3	1	3	3	2	4	4	4	5	4	2	2	3	Female	22	Student		Undergraduate	0-2.4 million	Tianjin City	Tianjin City
86	120.227.244.230									2020-2-25 15:42	2020-2-25 15:46	Chrome 74.0.3729.186	Android Linux 10	4mins54s	Normal completion	5	5	5	2	4	2	3	3	3	2	3	3	3	2	1	2	1	2	4	4	2	2	2	2	2	2	Female	22	Student		Undergraduate	2.4-6 ten thousand yuan	Hunan Province	Yongzhou City
87	14.116.133.171									2020-2-25 15:45	2020-2-25 15:47	Chrome 66.0.3359.126	Android Linux 8.0.0	2mins7s	Normal completion	4	4	5	5	4	5	4	5	5	5	4	5	4	3	1	1	5	2	5	4	2	5	3	5	1	1	Female	21	Student		Undergraduate	2.4-6 ten thousand yuan	Guangdong Province	Jieyang City
88	103.63.154.137									2020-2-25 15:49	2020-2-25 15:53	Chrome 70.0.3538.64	Android Linux 9	4mins17s	Normal completion	4	5	4	1	1	2	1	1	1	1	1	1	3	1	1	1	1	2	1	1	1	2	1	1	1	1	Female	16	Student		High school and below	0-2.4 million	Liaoning Province	Shenyang City
89	117.136.87.215									2020-2-25 15:53	2020-2-25 15:56	Unknown Browser	iPhone iOS 13.1.2	3mins36s	Normal completion	4	4	3	2	2	3	3	3	3	1	1	1	2	2	2	2	1	2	2	2	1	4	2	1	1	1	Female	24	Corporate staff		Undergraduate	6-12 ten thousand yuan	Shaanxi Province	Xi'an City
90	39.155.8.64									2020-2-25 15:55	2020-2-25 15:59	Chrome 55.0.2883.91	Android Linux 6.0	4mins15s	Normal completion	4	5	5	3	1	3	3	2	1	1	1	3	1	3	4	1	4	2	4	4	5	5	3	2	2	3	Female	18	Student		High school and below	6-12 ten thousand yuan	Inner Mongolia Autonomous Region	Chifeng City
91	39.166.113.202									2020-2-25 15:56	2020-2-25 15:59	Chrome 66.0.3359.126	Android Linux 8.0.0	3mins30s	Normal completion	5	5	5	2	4	4	4	5	4	5	2	5	4	5	5	3	3	2	5	5	5	5	1	4	4	3	Female	21	Student		Undergraduate	0-2.4 million	Guangdong Province	Jieyang City
92	1.86.153.92									2020-2-25 15:55	2020-2-25 16:00	Chrome 62.0.3202.84	Android Linux 7.1.1	5mins17s	Normal completion	4	4	3	4	2	3	2	4	3	4	4	5	4	1	1	2	3	2	4	4	5	3	3	2	2	3	Female	17	Student		High school and below	0-2.4 million	Shaanxi Province	Baoji City
93	117.151.144.47									2020-2-25 15:58	2020-2-25 16:00	Chrome 66.0.3359.126	Android Linux 9	2mins4s	Normal completion	5	5	5	4	1	3	3	5	5	4	4	5	4	4	3	2	1	2	4	3	3	3	3	4	4	4	Male	20	Student		Undergraduate	0-2.4 million	Hubei province	Jingzhou City
94	120.242.192.142									2020-2-25 15:58	2020-2-25 16:02	Chrome 66.0.3359.126	Android Linux 9	3mins12s	Normal completion	3	4	4	2	1	2	2	2	1	1	1	1	1	2	1	4	4	2	2	2	3	4	2	1	1	1	Female	17	Student		High school and below	2.4-6 ten thousand yuan	Anhui Province	Anqing City
95	175.172.46.250									2020-2-25 16:00	2020-2-25 16:04	Chrome 55.0.2883.91	Android Linux 6.0	3mins47s	Normal completion	3	3	4	3	1	1	1	1	1	1	1	3	3	2	1	1	2	2	3	3	3	5	2	1	1	1	Female	18	Student		High school and below	Over 120,000 yuan	Liaoning Province	Shenyang City
96	111.41.240.0									2020-2-25 16:04	2020-2-25 16:07	Chrome 51.0.2704.81	Android Linux 6.0	3mins39s	Normal completion	5	5	5	5	3	3	3	3	3	1	1	1	1	1	1	3	2	2	3	4	1	3	1	1	1	1	Female	24	Staff of government agencies and institutions		Undergraduate	6-12 ten thousand yuan	Heilongjiang Province	Jiamusi City
97	101.87.61.30									2020-2-25 16:04	2020-2-25 16:08	Chrome 74.0.3729.186	Android Linux 10	3mins55s	Normal completion	4	5	3	5	2	5	4	5	1	5	4	5	3	4	5	2	3	2	4	3	1	5	3	1	1	3	Female	17	Student		High school and below	Over 120,000 yuan	Shanghai City	Shanghai City
98	117.136.41.58									2020-2-25 16:08	2020-2-25 16:10	Unknown Browser	iPhone iOS 13.3.1	2mins26s	Normal completion	4	3	4	4	5	4	5	5	4	3	3	5	3	2	1	1	1	1	1	1	1	1	1	1	1	1	Female	28	Staff of government agencies and institutions		Master's degree and above	6-12 ten thousand yuan	Guangdong Province	Shanghai City
99	180.139.101.88									2020-2-25 16:08	2020-2-25 16:11	Unknown Browser	iPhone iOS 13.3	2mins57s	Normal completion	5	5	4	5	1	5	2	5	2	5	1	5	1	3	1	2	3	2	5	5	5	5	2	1	1	1	Female	19	Student		Undergraduate	2.4-6 ten thousand yuan	Guangxi Zhuang Autonomous Region	Shanghai City
100	112.224.20.48									2020-2-25 16:08	2020-2-25 16:12	Chrome 74.0.3729.186	Android Linux 10	3mins24s	Normal completion	4	5	4	2	1	4	2	1	2	1	1	3	3	2	1	2	1	2	2	3	1	4	1	1	1	1	Female	16	Student		High school and below	6-12 ten thousand yuan	Shandong Province	Shanghai City
101	113.121.98.93									2020-2-25 16:08	2020-2-25 16:12	Chrome 74.0.3729.136	Android Linux 9	4mins0s	Normal completion	3	3	3	1	1	3	3	4	1	3	1	5	1	3	1	1	3	2	1	3	5	5	1	1	1	1	Female	22	Student		Undergraduate	2.4-6 ten thousand yuan	Shandong Province	Shanghai City
102	58.214.73.21									2020-2-25 16:09	2020-2-25 16:12	Chrome 74.0.3729.136	Android Linux 9	3mins16s	Normal completion	4	5	4	3	3	1	1	2	2	1	1	1	1	4	2	3	4	2	4	4	4	5	3	1	1	2	Female	18	Student		High school and below	6-12 ten thousand yuan	Jiangsu Province	Wuxi City
103	39.154.138.100									2020-2-25 16:19	2020-2-25 16:24	Chrome 62.0.3202.84	Android Linux 8.1.0	4mins41s	Normal completion	4	5	4	2	4	5	5	5	5	5	5	5	1	3	3	5	5	2	4	3	5	5	5	1	1	1	Female	20	Student		Undergraduate	Over 120,000 yuan	Inner Mongolia Autonomous Region	Baotou City
104	121.225.28.7									2020-2-25 16:23	2020-2-25 16:27	Unknown Browser	iPhone iOS 12.0	3mins10s	Normal completion	4	4	4	1	1	4	3	3	5	1	3	1	3	2	1	1	1	2	1	1	1	5	2	1	1	2	Female	16	Student		High school and below	6-12 ten thousand yuan	Jiangsu Province	Nanjing City
105	46.165.161.46									2020-2-25 16:23	2020-2-25 16:27	Chrome 80.0.3987.117	Android Linux 10	3mins39s	Normal completion	4	5	4	2	2	3	3	3	3	1	1	1	1	3	2	4	5	2	3	2	5	5	3	2	2	3	Female	17	Student		High school and below	2.4-6 ten thousand yuan	Jiangsu Province	Wuxi City
106	125.73.110.152									2020-2-25 16:21	2020-2-25 16:28	Unknown Browser	iPhone iOS 13.3.1	6mins15s	Normal completion	5	4	4	5	2	3	4	5	4	5	3	5	3	3	1	2	3	2	3	4	5	5	3	2	2	1	Female	19	Student		College	2.4-6 ten thousand yuan	Guangxi Zhuang Autonomous Region	Liuzhou City
107	111.199.191.160									2020-2-25 16:25	2020-2-25 16:28	Safari 13.0.4	MacOS Macintosh X 10.15.2	3mins8s	Normal completion	4	5	5	1	1	2	1	2	1	1	1	1	4	2	1	1	1	2	3	3	1	3	1	1	1	1	Female	23	Student		Undergraduate	Over 120,000 yuan	Beijing City	Beijing City
108	223.104.159.176									2020-2-25 16:26	2020-2-25 16:29	Chrome 56.0.2924.87	Android Linux 7.0	2mins27s	Normal completion	4	4	4	1	1	1	1	2	2	1	1	1	1	2	1	1	1	2	2	3	3	5	3	2	1	2	Female	15	Student		High school and below	6-12 ten thousand yuan	Zhejiang Province	Wenzhou City
109	112.38.172.222									2020-2-25 16:26	2020-2-25 16:31	Chrome 70.0.3538.110	Android Linux 9	4mins51s	Normal completion	5	5	5	3	5	5	5	5	3	5	1	5	1	3	1	3	1	2	3	3	2	1	1	1	1	1	Female	32	Corporate staff		Undergraduate	2.4-6 ten thousand yuan	Shandong Province	Jinan City
110	112.36.108.137									2020-2-25 16:25	2020-2-25 16:31	Chrome 70.0.3538.110	Android Linux 9	6mins24s	Normal completion	4	3	4	4	2	3	3	5	3	5	2	5	2	3	3	3	5	2	4	4	4	5	4	2	2	1	Female	19	Student		Undergraduate	6-12 ten thousand yuan	Shandong Province	Jinan City
111	112.23.119.251									2020-2-25 16:31	2020-2-25 16:35	Chrome 74.0.3729.136	Android Linux 9	4mins8s	Normal completion	5	5	5	5	1	3	3	4	1	2	1	5	1	3	1	1	3	2	5	3	4	5	3	5	2	2	Female	24	Student		Undergraduate	2.4-6 ten thousand yuan	Shandong Province	Zibo City
112	115.214.211.212									2020-2-25 16:41	2020-2-25 16:43	Chrome 68.0.3440.91	Android Linux 8.0.0	2mins21s	Normal completion	5	5	5	1	1	5	5	1	1	1	1	1	1	2	1	1	1	2	1	1	1	3	1	1	1	1	Female	20	Student		Undergraduate	Over 120,000 yuan	Zhejiang Province	Ningbo City
113	112.96.182.203									2020-2-25 16:39	2020-2-25 16:43	Chrome 55.0.2883.91	Android Linux 6.0	4mins29s	Normal completion	3	4	4	5	2	1	1	5	3	1	1	4	2	2	1	2	2	2	3	2	3	5	3	1	1	1	Female	23	Student		Undergraduate	0-2.4 million	Guangdong Province	Foshan City
114	171.113.136.54									2020-2-25 16:45	2020-2-25 16:47	Chrome 55.0.2883.91	Android Linux 7.1.1	2mins10s	Normal completion	5	5	5	3	4	3	4	1	2	2	2	2	2	4	1	1	3	2	4	4	3	4	5	1	3	1	Female	16	Student		High school and below	Over 120,000 yuan	Hubei province	Wuhan city
115	223.104.36.104									2020-2-25 16:47	2020-2-25 16:50	Chrome 74.0.3729.136	Android Linux 9	2mins59s	Normal completion	5	5	5	1	1	1	1	1	1	1	3	2	2	4	2	1	3	2	1	3	3	4	3	1	1	1	Female	20	Student		College	0-2.4 million	Anhui Province	Chuzhou City
116	113.14.226.76									2020-2-25 16:49	2020-2-25 16:52	Chrome 68.0.3440.91	Android Linux 9	3mins23s	Normal completion	5	5	4	3	2	4	3	4	3	1	2	3	1	3	1	1	2	2	3	3	2	3	3	1	1	1	Female	20	Student		Undergraduate	0-2.4 million	Guangxi Zhuang Autonomous Region	Nanning City
117	36.63.44.69									2020-2-25 16:50	2020-2-25 16:54	Chrome 70.0.3538.110	Android Linux 8.1.0	3mins30s	Normal completion	4	5	4	3	4	3	4	3	4	3	4	4	3	2	2	2	4	2	3	3	3	4	3	2	2	2	Female	19	Student		Undergraduate	2.4-6 ten thousand yuan	Anhui Province	Anqing City
118	39.187.248.157									2020-2-25 16:53	2020-2-25 16:56	Chrome 74.0.3729.186	Android Linux 10	2mins41s	Normal completion	4	5	4	3	4	5	5	5	3	4	5	3	5	5	3	3	3	2	3	3	4	3	3	3	2	1	Female	18	Student		High school and below	6-12 ten thousand yuan	Zhejiang Province	Jinhua City
119	171.114.131.208									2020-2-25 16:54	2020-2-25 16:57	Chrome 70.0.3538.64	Android Linux 9	2mins33s	Normal completion	4	5	4	2	3	1	1	2	2	1	1	1	1	3	1	3	3	2	1	3	3	5	2	1	1	1	Female	18	Student		Undergraduate	6-12 ten thousand yuan	Hubei province	Xianning City
120	118.81.131.222									2020-2-25 16:54	2020-2-25 16:58	Chrome 70.0.3538.110	Android Linux 8.0.0	3mins18s	Normal completion	4	5	5	4	1	2	4	5	1	5	4	5	1	3	1	1	4	2	5	5	5	5	3	1	1	1	Female	18	Student		High school and below	6-12 ten thousand yuan	Shanxi Province	Taiyuan City
121	117.136.30.107									2020-2-25 16:56	2020-2-25 16:59	Chrome 74.0.3729.136	Android Linux 9	3mins24s	Normal completion	5	5	5	4	1	3	3	5	3	4	2	3	1	3	1	1	3	2	3	3	2	1	3	1	1	2	Female	20	Student		Undergraduate	Over 120,000 yuan	Chongqing City	Chongqing City
122	111.19.71.149									2020-2-25 16:53	2020-2-25 17:00	Chrome 78.0.3904.96	Android Linux 10	6mins30s	Normal completion	4	4	3	3	2	3	4	4	3	2	2	4	3	2	1	1	1	2	2	2	3	2	3	1	1	1	Female	18	Student		Undergraduate	0-2.4 million	Shaanxi Province	Baoji City
123	223.150.6.2									2020-2-25 16:45	2020-2-25 17:05	Chrome 74.0.3729.136	Android Linux 9	19mins25s	Normal completion	5	5	5	4	5	3	3	4	3	1	1	2	2	1	1	4	4	2	4	3	5	3	1	1	1	1	Female	26	Student		Master's degree and above	6-12 ten thousand yuan	Hunan Province	Changde City
124	101.87.93.152									2020-2-25 17:28	2020-2-25 17:31	Chrome 74.0.3729.136	Android Linux 9	3mins32s	Normal completion	4	5	5	4	1	5	3	5	3	5	1	5	1	3	1	5	5	2	3	3	5	5	4	1	1	3	Female	30	Corporate staff		Undergraduate	Over 120,000 yuan	Shanghai City	Shanghai City
125	117.151.147.10									2020-2-25 17:46	2020-2-25 17:53	Chrome 66.0.3359.126	Android Linux 9	7mins0s	Normal completion	1	1	1	3	2	4	4	4	5	3	3	3	3	2	2	1	2	2	1	1	1	1	1	1	1	3	Male	38	Corporate staff		College	2.4-6 ten thousand yuan	Hubei province	Jingzhou City
126	183.18.125.15									2020-2-25 18:16	2020-2-25 18:21	Chrome 66.0.3359.126	Android Linux 9	5mins4s	Normal completion	4	4	4	4	1	4	2	2	2	3	3	3	3	4	3	3	3	2	3	3	3	3	3	4	3	3	Male	23	Student		Undergraduate	0-2.4 million	Guangdong Province	Yunfu City
127	117.151.148.95									2020-2-25 19:09	2020-2-25 19:13	Chrome 66.0.3359.126	Android Linux 10	3mins34s	Normal completion	5	5	5	2	2	2	2	2	2	2	2	2	2	2	1	1	1	2	3	1	1	2	3	2	2	2	Female	20	Student		Undergraduate	2.4-6 ten thousand yuan	Hubei province	Jingzhou City
128	223.104.64.54									2020-2-25 22:17	2020-2-25 22:21	Chrome 67.0.3396.87	Android Linux 8.1.0	3mins30s	Normal completion	4	5	5	5	3	2	3	5	4	4	4	5	3	4	3	4	4	2	5	5	3	4	3	1	1	2	Female	21	Student		Undergraduate	2.4-6 ten thousand yuan	Guangdong Province	Heyuan City
129	112.60.1.79									2020-2-27 11:02	2020-2-27 11:04	Chrome 66.0.3359.126	Android Linux 9	2mins30s	Normal completion	5	5	5	3	4	5	5	5	5	5	5	5	5	3	2	3	5	2	3	3	4	5	5	4	4	5	Male	23	Student		Undergraduate	6-12 ten thousand yuan	Jiangxi Province	Shangrao City
130	183.3.227.102									2020-2-27 11:04	2020-2-27 11:06	Chrome 66.0.3359.126	Android Linux 10	1mins40s	Normal completion	3	5	5	3	2	4	4	5	5	4	4	4	4	4	4	5	5	2	5	5	4	5	3	4	4	2	Male	22	Student		Undergraduate	0-2.4 million	Guangdong Province	Huizhou City
131	27.38.12.80									2020-2-27 11:02	2020-2-27 11:07	Chrome 53.0.2875.116	Windows Wechat	4mins40s	Normal completion	5	5	5	4	1	4	1	4	1	1	1	1	1	1	1	1	1	2	1	1	1	1	1	1	1	1	Male	21	Student		Undergraduate	Over 120,000 yuan	Guangdong Province	Shenzhen City
132	112.60.1.64									2020-2-27 11:15	2020-2-27 11:20	Chrome 66.0.3359.126	Android Linux 9	4mins33s	Normal completion	5	5	5	3	1	5	5	5	1	5	1	5	1	5	1	5	5	1	1	5	5	5	3	3	3	3	Female	45	Corporate staff		College	6-12 ten thousand yuan	Jiangxi Province	Shangrao City
133	14.116.137.166									2020-2-27 11:22	2020-2-27 11:24	Chrome 66.0.3359.126	Android Linux 9	1mins46s	Normal completion	5	5	5	3	1	5	5	3	1	5	1	5	1	5	1	5	5	2	3	3	5	5	3	3	3	3	Female	45	Corporate staff		College	6-12 ten thousand yuan	Jiangxi Province	Shangrao City
134	112.97.57.28									2020-2-27 11:23	2020-2-27 11:26	Unknown Browser	iPhone iOS 11.4.1	2mins43s	Normal completion	4	4	4	1	1	4	4	2	2	1	1	2	2	1	1	1	1	2	1	1	1	1	1	1	1	1	Female	21	Student		Undergraduate	2.4-6 ten thousand yuan	Guangdong Province	Shenzhen City
135	182.105.183.229									2020-2-27 11:30	2020-2-27 11:31	Unknown Browser	iPhone iOS 13.3.1	0mins7s	Normal completion	5	5	5	2	5	5	5	5	5	2	5	2	5	5	1	1	1	2	3	5	5	5	5	5	5	5	Female	45	Corporate staff		College	6-12 ten thousand yuan	Jiangxi Province	Shangrao City
136	112.60.1.64									2020-2-27 11:30	2020-2-27 11:32	Chrome 66.0.3359.126	Android Linux 9	2mins3s	Normal completion	5	5	5	3	1	5	5	5	5	5	1	5	1	5	5	5	5	2	3	5	5	5	3	3	3	3	Male	48	Corporate staff		Undergraduate	6-12 ten thousand yuan	Jiangxi Province	Shangrao City
137	182.105.183.229									2020-2-27 12:57	2020-2-27 12:59	Unknown Browser	iPhone iOS 13.3.1	1mins54s	Normal completion	5	5	5	1	5	5	5	5	5	5	1	1	5	3	1	3	3	2	5	5	5	1	2	2	2	3	Female	45	Corporate staff		High school and below	6-12 ten thousand yuan	Jiangxi Province	Shangrao City
138	223.104.66.110									2020-2-27 13:00	2020-2-27 13:06	Unknown Browser	iPhone iOS 13.3	5mins49s	Normal completion	5	5	4	3	1	2	1	3	1	1	1	2	1	3	1	3	1	2	3	2	5	2	1	1	1	1	Female	47	Staff of government agencies and institutions		Undergraduate	2.4-6 ten thousand yuan	Guangdong Province	Shenzhen City
139	223.73.210.26									2020-2-27 15:39	2020-2-27 15:41	Unknown Browser	iPhone iOS 12.3.2	2mins7s	Normal completion	4	3	4	4	3	4	4	4	4	3	3	3	3	4	3	3	3	2	2	3	4	4	3	2	2	2	Male	49	Staff of government agencies and institutions		Undergraduate	Over 120,000 yuan	Guangdong Province	Shenzhen City
140	14.116.133.169									2020-2-27 17:36	2020-2-27 17:37	Chrome 66.0.3359.126	Android Linux 9	1mins20s	Normal completion	4	4	4	2	2	3	3	4	4	4	4	2	2	1	1	1	1	2	2	1	1	1	1	1	1	1	Female	18	Student		Undergraduate	6-12 ten thousand yuan	Guangdong Province	Meizhou City
141	112.96.118.76									2020-2-27 17:36	2020-2-27 17:38	Unknown Browser	iPhone iOS 12.4.1	2mins20s	Normal completion	5	5	5	1	1	5	5	3	3	1	1	1	1	3	1	1	2	2	2	2	1	2	1	2	1	1	Male	20	Student		Undergraduate	0-2.4 million	Guangdong Province	Zhaoqing City
142	58.250.143.191									2020-2-27 17:36	2020-2-27 17:38	Chrome 66.0.3359.126	Android Linux 9	1mins53s	Normal completion	5	5	5	5	4	5	5	4	4	4	4	4	4	5	4	4	5	2	5	5	5	5	4	5	5	5	Female	20	Student		Undergraduate	0-2.4 million	Guangdong Province	Yunfu City
143	14.116.133.171									2020-2-27 17:36	2020-2-27 17:38	Chrome 66.0.3359.126	Android Linux 8.1.0	2mins19s	Normal completion	5	5	5	3	3	3	3	3	3	3	1	1	1	2	1	2	2	2	2	3	3	4	2	1	1	1	Female	20	Student		Undergraduate	Over 120,000 yuan	Guangdong Province	Guangzhou City
144	58.250.137.194									2020-2-27 17:37	2020-2-27 17:39	Chrome 66.0.3359.126	Android Linux 9	2mins17s	Normal completion	5	4	5	4	3	4	4	4	4	3	3	4	4	2	2	2	3	2	1	1	4	5	3	1	2	1	Male	19	Student		Undergraduate	0-2.4 million	Guangdong Province	Huizhou City
145	120.230.157.174									2020-2-27 17:38	2020-2-27 17:40	Unknown Browser	iPhone iOS 13.3	1mins14s	Normal completion	5	4	4	5	3	5	4	5	4	3	3	5	1	4	2	4	2	2	3	3	4	5	5	5	5	5	Female	20	Student		Undergraduate	6-12 ten thousand yuan	Guangdong Province	Jiangmen City
146	113.96.219.247									2020-2-27 17:39	2020-2-27 17:41	Chrome 66.0.3359.126	Android Linux 10	2mins13s	Normal completion	5	5	5	4	3	5	5	5	5	4	3	4	5	5	1	2	4	2	3	5	3	5	5	3	4	2	Female	21	Student		Undergraduate	Over 120,000 yuan	Guangdong Province	Jiangmen City
147	183.3.227.100									2020-2-27 17:42	2020-2-27 17:44	Chrome 66.0.3359.126	Android Linux 10	1mins51s	Normal completion	5	5	5	5	1	5	5	4	2	5	2	5	3	1	1	1	4	2	2	3	1	5	4	3	2	3	Female	19	Student		Undergraduate	2.4-6 ten thousand yuan	Guangdong Province	Jiangmen City
148	120.229.106.72									2020-2-27 17:45	2020-2-27 17:46	Chrome 67.0.3396.87	Android Linux 10	1mins21s	Normal completion	4	4	4	3	3	3	3	3	3	3	3	3	3	5	3	5	3	2	5	5	3	5	2	5	3	2	Male	19	Student		Undergraduate	2.4-6 ten thousand yuan	Guangdong Province	Dongguan City
149	121.68.14.144									2020-2-27 17:50	2020-2-27 17:52	Chrome 67.0.3396.87	Android Linux 9	1mins51s	Normal completion	5	5	5	2	1	5	5	5	4	2	2	3	2	2	1	2	4	2	4	3	4	5	4	1	4	1	Female	19	Student		Undergraduate	0-2.4 million	Guangdong Province	Guangzhou City
150	113.119.179.241									2020-2-27 17:54	2020-2-27 17:56	Unknown Browser	iPhone iOS 13.3.1	1mins23s	Normal completion	5	5	5	1	1	4	4	3	3	2	2	2	2	2	1	3	4	2	4	4	3	4	3	1	1	1	Female	18	Student		Undergraduate	0-2.4 million	Guangdong Province	Guangzhou City
151	106.4.161.215									2020-2-27 17:54	2020-2-27 17:56	Chrome 70.0.3538.64	Android Linux 9	1mins55s	Normal completion	4	5	4	4	1	5	3	5	3	5	2	5	2	4	1	1	4	2	4	3	3	4	3	1	1	1	Female	23	Student		Master's degree and above	6-12 ten thousand yuan	Jiangxi Province	Nanchang City
152	120.239.243.16									2020-2-27 17:54	2020-2-27 17:56	Chrome 67.0.3396.87	Android Linux 9	1mins47s	Normal completion	4	5	3	2	3	4	4	5	5	5	5	5	5	2	2	3	4	2	4	4	5	4	3	2	1	1	Female	18	Student		Undergraduate	2.4-6 ten thousand yuan	Guangdong Province	Meizhou City
153	14.116.137.166									2020-2-27 17:55	2020-2-27 17:57	Chrome 66.0.3359.126	Android Linux 8.1.0	2mins7s	Normal completion	4	4	5	5	3	3	3	4	2	4	2	5	2	4	1	1	3	2	4	4	2	2	2	2	2	3	Female	19	Student		Undergraduate	2.4-6 ten thousand yuan	Guangdong Province	Guangzhou City
154	113.96.219.247									2020-2-27 17:57	2020-2-27 17:58	Chrome 66.0.3359.126	Android Linux 9	0mins44s	Normal completion	3	3	3	3	3	3	3	3	3	3	3	3	3	3	3	3	3	3	3	3	3	3	3	3	3	3	Female	20	Student		Undergraduate	0-2.4 million	Beijing City	Beijing City
155	112.39.61.119									2020-2-27 17:58	2020-2-27 17:59	Chrome 74.0.3729.186	Android Linux 10	1mins31s	Normal completion	4	4	4	4	1	4	1	4	1	2	1	3	3	1	1	1	2	2	3	3	1	1	1	1	1	1	Female	18	Student		High school and below	2.4-6 ten thousand yuan	Liaoning Province	Shenyang City
156	60.176.249.176									2020-2-27 17:58	2020-2-27 18:00	Chrome 74.0.3729.136	Android Linux 9	1mins54s	Normal completion	4	4	4	1	1	3	3	1	1	1	1	1	3	2	1	1	3	2	2	1	1	3	1	1	1	1	Female	16	Student		High school and below	0-2.4 million	Zhejiang Province	Hangzhou City
157	14.116.133.171									2020-2-27 17:58	2020-2-27 18:01	Chrome 66.0.3359.126	Android Linux 9	3mins41s	Normal completion	4	5	5	4	1	4	3	5	2	5	2	5	2	4	1	2	5	2	5	3	4	5	3	1	1	1	Female	21	Student		Undergraduate	0-2.4 million	Guangdong Province	Guangzhou City
158	111.34.228.3									2020-2-27 17:59	2020-2-27 18:03	Chrome 68.0.3440.91	Android Linux 9	3mins42s	Normal completion	5	5	5	5	3	4	4	4	3	4	2	4	2	3	1	2	1	2	3	5	3	5	3	2	2	2	Female	20	Staff of government agencies and institutions		Undergraduate	Over 120,000 yuan	Shandong Province	Jinan City
159	111.58.106.107									2020-2-27 18:01	2020-2-27 18:03	Chrome 74.0.3729.136	Android Linux 9	1mins59s	Normal completion	4	4	5	4	2	4	4	3	3	3	3	3	3	4	2	4	4	2	4	4	4	4	3	2	1	2	Female	17	Student		High school and below	6-12 ten thousand yuan	Guangxi Zhuang Autonomous Region	Liuzhou City
160	183.3.234.62									2020-2-27 18:02	2020-2-27 18:04	Chrome 66.0.3359.126	Android Linux 9	1mins45s	Normal completion	5	5	5	5	3	5	4	5	4	5	3	5	3	1	1	1	1	2	2	4	1	3	3	3	3	4	Female	21	Student		Undergraduate	0-2.4 million	Guangdong Province	Yunfu City
161	112.12.218.164									2020-2-27 18:03	2020-2-27 18:05	Chrome 57.0.2987.132	Android Linux 6.0	2mins19s	Normal completion	4	4	5	1	1	2	2	3	3	1	1	3	1	1	1	1	3	2	5	3	2	5	4	1	1	1	Female	16	Student		High school and below	2.4-6 ten thousand yuan	Zhejiang Province	Wenzhou City
162	14.116.133.171									2020-2-27 18:03	2020-2-27 18:06	Chrome 66.0.3359.126	Android Linux 9	2mins22s	Normal completion	4	3	4	4	2	4	4	4	4	4	2	4	3	3	2	2	2	2	2	3	2	2	3	2	2	2	Female	21	Student		Undergraduate	2.4-6 ten thousand yuan	Guangdong Province	Foshan City
163	112.22.199.82									2020-2-27 18:05	2020-2-27 18:07	Unknown Browser	iPhone iOS 13.3	1mins53s	Normal completion	4	5	4	5	5	5	5	1	1	1	1	1	1	2	1	2	2	2	3	5	2	4	2	1	1	1	Female	19	Student		High school and below	6-12 ten thousand yuan	Jiangsu Province	Taizhou City
164	182.240.137.83									2020-2-27 18:05	2020-2-27 18:08	Chrome 74.0.3729.136	Android Linux 9	2mins59s	Normal completion	4	3	5	5	2	4	4	5	4	5	3	5	4	2	1	2	1	2	4	3	3	4	3	1	1	2	Female	19	Student		Undergraduate	Over 120,000 yuan	Yunnan Province	Yuxi City
165	221.231.219.35									2020-2-27 18:07	2020-2-27 18:09	Chrome 74.0.3729.136	Android Linux 9	2mins30s	Normal completion	4	5	5	3	4	4	4	5	4	3	2	4	3	3	1	2	4	2	3	2	4	5	4	1	1	1	Female	22	Corporate staff		Undergraduate	2.4-6 ten thousand yuan	Jiangsu Province	Nanjing City
166	120.239.114.156									2020-2-27 18:10	2020-2-27 18:11	Chrome 67.0.3396.87	Android Linux 10	1mins24s	Normal completion	4	5	4	4	2	4	4	4	4	5	5	4	3	1	1	1	1	2	1	1	1	2	1	1	1	1	Male	19	Student		Undergraduate	0-2.4 million	Guangdong Province	Yangjiang City
167	117.136.79.159									2020-2-27 18:10	2020-2-27 18:12	Unknown Browser	iPhone iOS 10.0.2	2mins29s	Normal completion	3	5	4	4	1	4	1	3	1	2	1	2	1	2	1	2	1	2	2	2	2	2	2	2	2	2	Female	34	Staff of government agencies and institutions		Undergraduate	2.4-6 ten thousand yuan	Guangdong Province	Shenzhen City
168	117.136.79.199									2020-2-27 18:12	2020-2-27 18:13	Chrome 67.0.3396.87	Android Linux 10	1mins12s	Normal completion	4	4	4	3	3	3	3	3	3	2	2	2	2	3	2	4	2	4	2	4	2	2	4	2	2	4	Male	19	Student		Undergraduate	0-2.4 million	Guangdong Province	Yunfu City
169	223.104.159.178									2020-2-27 18:12	2020-2-27 18:14	Chrome 74.0.3729.186	Android Linux 10	1mins46s	Normal completion	4	5	5	5	1	5	3	5	1	5	1	5	3	3	1	1	3	2	5	5	3	5	4	1	1	1	Female	20	Student		Undergraduate	6-12 ten thousand yuan	Zhejiang Province	Shaoxing City
170	117.136.46.107									2020-2-27 18:14	2020-2-27 18:16	Chrome 74.0.3729.186	Android Linux 10	2mins14s	Normal completion	4	4	4	3	2	3	3	1	1	2	1	1	1	2	1	1	1	2	3	4	3	4	4	1	1	1	Female	18	Student		Undergraduate	2.4-6 ten thousand yuan	Jiangsu Province	Nanjing City
171	223.104.64.135									2020-2-27 18:14	2020-2-27 18:16	Chrome 70.0.3538.64	Android Linux 9	1mins55s	Normal completion	5	5	5	4	1	3	2	3	2	2	1	5	1	1	1	3	3	2	2	2	2	4	3	1	1	1	Female	22	Student		Undergraduate	6-12 ten thousand yuan	Guangdong Province	Shenzhen City
172	117.151.147.191									2020-2-27 18:15	2020-2-27 18:17	Chrome 67.0.3396.87	Android Linux 9	1mins45s	Normal completion	4	5	5	4	4	4	3	5	5	5	5	5	5	5	3	4	4	2	5	5	3	5	5	5	5	5	Female	50	Corporate staff		Undergraduate	6-12 ten thousand yuan	Hubei province	Wuhan city
173	113.96.219.247									2020-2-27 18:16	2020-2-27 18:20	Chrome 66.0.3359.126	Android Linux 10	3mins46s	Normal completion	5	5	5	3	4	4	4	4	4	4	4	4	4	4	4	4	3	2	4	4	5	5	3	4	5	4	Female	32	Others	sale	High school and below	0-2.4 million	Guangdong Province	Shenzhen City
174	101.226.225.85									2020-2-27 18:22	2020-2-27 18:27	Chrome 66.0.3359.126	Android Linux 10	4mins45s	Normal completion	4	4	4	2	3	2	2	3	3	2	2	2	2	3	3	3	4	2	3	3	4	4	3	1	2	2	Female	44	Staff of government agencies and institutions		Undergraduate	6-12 ten thousand yuan	Hubei province	Provincial adminsistrative unit
175	119.103.220.76									2020-2-27 18:27	2020-2-27 18:29	Unknown Browser	iPhone iOS 12.4.4	2mins22s	Normal completion	5	5	3	4	4	5	5	5	5	5	5	5	5	3	1	2	3	2	2	4	3	5	3	1	5	1	Female	16	Student		High school and below	Over 120,000 yuan	Hubei province	Huangshi City
176	119.121.155.142									2020-2-27 18:31	2020-2-27 18:35	Unknown Browser	iPhone iOS 9.2	3mins51s	Normal completion	4	4	4	2	1	1	1	3	2	1	1	1	1	2	1	2	2	2	2	3	2	4	3	2	1	1	Female	21	Student		Undergraduate	6-12 ten thousand yuan	Guangdong Province	Shenzhen City
177	111.60.244.33									2020-2-27 18:33	2020-2-27 18:38	Opera	Android Linux 8.0.0	5mins33s	Normal completion	5	5	5	5	5	5	5	5	5	5	5	5	5	3	3	4	4	2	5	5	5	4	4	4	4	4	Female	33	Others	migrant workers	High school and below	6-12 ten thousand yuan	Hubei province	Jingzhou City
178	183.3.255.32									2020-2-27 18:44	2020-2-27 18:48	Chrome 66.0.3359.126	Android Linux 5.1	4mins3s	Normal completion	5	5	5	3	4	4	4	4	5	4	4	4	4	4	3	5	3	2	3	5	5	4	3	1	1	1	Male	40	Corporate staff		High school and below	6-12 ten thousand yuan	Jiangxi Province	Shangrao City
179	117.136.60.150									2020-2-27 18:43	2020-2-27 18:48	Chrome 67.0.3396.87	Android Linux 8.0.0	5mins26s	Normal completion	5	4	4	3	5	4	4	3	3	3	3	3	3	3	4	3	3	2	4	4	3	3	3	3	3	3	Male	50	Corporate staff		College	0-2.4 million	Jiangxi Province	Shangrao City
180	119.136.155.32									2020-2-27 19:02	2020-2-27 19:08	Unknown Browser	iPhone iOS 13.3.1	6mins10s	Normal completion	5	5	5	3	3	4	2	4	4	4	3	4	3	4	2	5	2	2	2	2	4	4	2	1	1	1	Male	50	Staff of government agencies and institutions		College	Over 120,000 yuan	Guangdong Province	Shenzhen City
181	223.104.173.152									2020-2-27 19:32	2020-2-27 19:33	Unknown Browser	iPhone iOS 13.3	1mins50s	Normal completion	5	5	5	5	5	5	5	5	5	1	1	2	2	5	5	5	5	2	3	3	2	5	2	2	3	3	Female	40	Corporate staff		High school and below	0-2.4 million	Jiangxi Province	Shangrao City
182	58.247.212.55									2020-2-27 19:41	2020-2-27 19:44	Chrome 66.0.3359.126	Android Linux 9	3mins2s	Normal completion	5	5	5	5	5	2	2	2	2	1	1	1	1	2	2	5	5	2	3	3	5	5	5	3	5	3	Female	45	Self-employed		College	2.4-6 ten thousand yuan	Jiangxi Province	Shangrao City
183	117.178.37.156									2020-2-27 19:45	2020-2-27 19:51	Chrome 67.0.3396.87	Android Linux 9	5mins26s	Normal completion	5	5	5	2	3	3	3	3	3	2	3	2	3	3	4	3	3	3	4	3	3	3	2	2	2	2	Male	56	Corporate staff		High school and below	6-12 ten thousand yuan	Jiangxi Province	Shangrao City
184	182.86.113.157									2020-2-27 19:49	2020-2-27 19:55	Chrome 67.0.3396.87	Android Linux 7.1.1	5mins56s	Normal completion	5	5	4	1	3	2	3	5	5	5	4	5	5	2	2	2	2	2	4	3	2	3	3	3	4	3	Male	46	Staff of government agencies and institutions		Undergraduate	0-2.4 million	Jiangxi Province	Shangrao City
185	183.3.255.35									2020-2-27 19:57	2020-2-27 20:02	Chrome 66.0.3359.126	Android Linux 10	4mins34s	Normal completion	5	5	5	5	5	5	5	5	5	3	3	3	3	5	2	5	3	2	3	5	5	5	5	3	3	3	Female	40	Corporate staff		College	6-12 ten thousand yuan	Jiangxi Province	Shangrao City
186	157.255.172.24									2020-2-27 20:07	2020-2-27 20:09	Chrome 66.0.3359.126	Android Linux 7.1.1	2mins21s	Normal completion	5	5	5	5	5	5	5	5	5	5	5	5	5	5	5	5	5	5	5	5	5	5	5	5	5	5	Female	41	Corporate staff		High school and below	2.4-6 ten thousand yuan	Jiangxi Province	Shangrao City
187	223.198.140.232									2020-2-27 20:11	2020-2-27 20:13	Unknown Browser	iPhone iOS 12.2	2mins18s	Normal completion	5	5	5	3	3	3	3	5	5	3	3	2	3	5	1	2	2	2	2	2	2	2	2	1	1	3	Female	18	Student		College	0-2.4 million	Hainan Province	Provincial adminsistrative unit
188	14.25.180.137									2020-2-27 20:13	2020-2-27 20:14	Chrome 67.0.3396.87	Android Linux 10	1mins7s	Normal completion	5	5	5	3	4	4	4	3	3	4	3	3	3	2	1	2	2	2	2	3	3	2	2	3	2	3	Male	20	Student		Undergraduate	2.4-6 ten thousand yuan	Guangdong Province	Yangjiang City
189	140.240.196.172									2020-2-27 20:11	2020-2-27 20:14	Unknown Browser	iPhone iOS 13.3.1	3mins13s	Normal completion	5	5	5	3	5	5	5	1	1	1	1	3	3	1	1	5	1	2	4	5	4	1	1	1	1	1	Male	20	Student		Undergraduate	0-2.4 million	Hainan Province	Provincial adminsistrative unit
190	14.210.76.32									2020-2-27 20:15	2020-2-27 20:16	Unknown Browser	iPhone iOS 13.3.1	1mins35s	Normal completion	3	4	4	3	3	3	3	3	3	3	3	3	3	3	1	4	4	2	3	4	4	5	5	2	2	2	Female	20	Student		Undergraduate	Over 120,000 yuan	Guangdong Province	Yunfu City
191	183.3.255.35									2020-2-27 20:16	2020-2-27 20:16	Chrome 66.0.3359.126	Android Linux 9	0mins41s	Normal completion	3	3	3	3	3	3	3	3	3	3	3	3	3	3	3	3	3	3	3	3	3	3	3	3	3	3	Female	19	Student		Undergraduate	6-12 ten thousand yuan	Jilin Province	Changchun City
192	14.24.44.1									2020-2-27 20:15	2020-2-27 20:17	Unknown Browser	iPhone iOS 13.3	1mins37s	Normal completion	5	5	5	2	2	1	5	2	1	2	1	3	1	3	2	1	1	2	4	4	1	5	3	1	1	1	Female	19	Student		Undergraduate	Over 120,000 yuan	Guangdong Province	Foshan City
193	113.96.219.247									2020-2-27 20:16	2020-2-27 20:17	Chrome 66.0.3359.126	Android Linux 8.1.0	1mins14s	Normal completion	4	4	4	2	4	2	4	4	3	4	3	3	1	1	1	2	3	2	1	2	1	4	2	1	1	1	Female	21	Student		Undergraduate	0-2.4 million	Guangdong Province	Foshan City
194	14.116.137.166									2020-2-27 20:15	2020-2-27 20:17	Chrome 66.0.3359.126	Android Linux 9	2mins1s	Normal completion	5	5	5	3	1	5	5	5	4	4	1	3	3	4	3	3	5	2	5	4	5	4	5	1	1	2	Female	20	Student		Undergraduate	0-2.4 million	Guangdong Province	Jiangmen City
195	14.116.133.171									2020-2-27 20:15	2020-2-27 20:18	Chrome 66.0.3359.126	Android Linux 8.1.0	2mins6s	Normal completion	5	4	4	3	5	4	2	4	3	4	2	5	1	3	1	3	3	2	4	4	3	5	3	2	2	2	Female	22	Student		Undergraduate	6-12 ten thousand yuan	Guangdong Province	Guangzhou City
196	183.3.226.234									2020-2-27 20:15	2020-2-27 20:18	Chrome 66.0.3359.126	Android Linux 9	3mins2s	Normal completion	4	4	3	4	1	4	4	5	2	3	1	5	1	2	1	2	2	2	2	4	2	4	3	1	2	1	Female	20	Student		Undergraduate	6-12 ten thousand yuan	Guangdong Province	Foshan City
197	113.96.219.250									2020-2-27 20:16	2020-2-27 20:18	Chrome 66.0.3359.126	Android Linux 8.1.0	2mins53s	Normal completion	5	5	5	4	2	4	4	5	5	4	4	4	3	3	2	3	2	2	3	3	3	3	4	2	3	2	Female	22	Student		Undergraduate	2.4-6 ten thousand yuan	Guangdong Province	Chaozhou City
198	183.3.227.102									2020-2-27 20:17	2020-2-27 20:19	Chrome 66.0.3359.126	Android Linux 9	1mins55s	Normal completion	5	5	5	5	3	5	5	5	4	5	5	5	5	5	3	3	4	2	5	5	3	4	3	1	1	1	Female	21	Student		Undergraduate	0-2.4 million	Hainan Province	Provincial adminsistrative unit
199	183.3.227.100									2020-2-27 20:16	2020-2-27 20:20	Chrome 66.0.3359.126	Android Linux 8.1.0	3mins59s	Normal completion	5	5	5	1	4	2	4	5	5	4	4	5	3	5	3	3	5	2	5	5	5	5	4	3	1	2	Female	21	Student		Undergraduate	0-2.4 million	Hainan Province	Provincial adminsistrative unit
200	183.3.234.63									2020-2-27 20:18	2020-2-27 20:21	Chrome 66.0.3359.126	Android Linux 9	3mins1s	Normal completion	4	5	5	3	4	5	4	5	4	3	3	5	4	3	3	3	3	2	3	3	3	3	3	1	1	2	Female	19	Student		Undergraduate	0-2.4 million	Hainan Province	Haikou City
201	120.229.37.222									2020-2-27 20:21	2020-2-27 20:22	Unknown Browser	iPhone iOS 13.3	0mins59s	Normal completion	4	3	3	3	3	4	4	3	4	3	4	4	4	4	3	4	4	3	3	4	3	3	3	4	3	2	Male	20	Student		Undergraduate	2.4-6 ten thousand yuan	Guangdong Province	Guangzhou City
202	14.116.133.171									2020-2-27 20:20	2020-2-27 20:23	Chrome 66.0.3359.126	Android Linux 10	3mins30s	Normal completion	5	5	4	5	2	3	3	4	3	4	4	2	2	4	1	2	4	2	5	4	4	5	4	1	1	2	Female	19	Student		Undergraduate	6-12 ten thousand yuan	Guangdong Province	Yunfu City
203	113.88.113.190									2020-2-27 20:22	2020-2-27 20:24	Unknown Browser	iPhone iOS 13.3	1mins54s	Normal completion	5	5	5	1	1	1	1	2	2	1	1	1	1	4	3	2	3	2	4	4	4	4	4	3	3	3	Female	21	Student		Undergraduate	Over 120,000 yuan	Guangdong Province	Shenzhen City
204	117.136.31.224									2020-2-27 20:22	2020-2-27 20:24	Unknown Browser	iPhone iOS 13.3.1	2mins35s	Normal completion	4	5	4	4	2	5	3	5	3	4	2	4	2	4	4	2	3	2	4	4	3	5	3	1	3	2	Female	19	Student		Undergraduate	Over 120,000 yuan	Guangdong Province	Guangzhou City
205	120.229.17.109									2020-2-27 20:24	2020-2-27 20:24	Unknown Browser	iPhone iOS 12.3.1	0mins48s	Normal completion	3	5	5	3	3	3	3	3	3	3	3	3	3	4	5	5	5	5	5	5	5	5	5	5	5	5	Female	20	Student		Undergraduate	0-2.4 million	Shanghai City	Shanghai City
206	183.3.255.32									2020-2-27 20:21	2020-2-27 20:25	Chrome 66.0.3359.126	Android Linux 9	3mins31s	Normal completion	5	5	5	5	5	5	5	5	5	5	5	1	1	4	2	5	2	2	5	3	3	3	3	3	1	3	Male	29	Student		College	0-2.4 million	Hainan Province	Provincial adminsistrative unit
207	117.136.13.108									2020-2-27 20:22	2020-2-27 20:25	Chrome 70.0.3538.110	Android Linux 9	3mins8s	Normal completion	5	5	5	2	2	1	1	1	1	1	1	1	1	5	4	3	3	2	4	4	3	4	3	1	1	1	Male	19	Student		Undergraduate	6-12 ten thousand yuan	Hainan Province	Provincial adminsistrative unit
208	183.3.227.102									2020-2-27 20:24	2020-2-27 20:25	Chrome 66.0.3359.126	Android Linux 8.1.0	1mins41s	Normal completion	5	5	5	3	3	3	4	3	3	4	4	3	3	3	2	4	4	4	3	3	4	4	5	4	4	4	Male	20	Student		Undergraduate	0-2.4 million	Shanxi Province	Taiyuan City
209	14.116.133.171									2020-2-27 20:23	2020-2-27 20:25	Chrome 66.0.3359.126	Android Linux 9	1mins57s	Normal completion	5	5	5	5	1	5	1	5	1	5	1	5	1	2	1	3	3	2	3	3	2	3	2	1	1	1	Female	21	Student		Undergraduate	0-2.4 million	Guangdong Province	Jieyang City
210	183.30.88.191									2020-2-27 20:23	2020-2-27 20:26	Unknown Browser	iPhone iOS 13.3.1	2mins28s	Normal completion	4	5	5	1	1	3	3	1	1	1	1	1	1	4	2	1	4	2	4	3	5	5	2	1	1	1	Female	20	Student		Undergraduate	2.4-6 ten thousand yuan	Guangdong Province	Huizhou City
211	183.3.234.60									2020-2-27 20:24	2020-2-27 20:27	Chrome 66.0.3359.126	Android Linux 10	3mins20s	Normal completion	5	5	5	5	3	5	5	5	2	5	2	5	2	3	3	4	3	2	5	4	5	5	3	1	1	2	Female	21	Student		Undergraduate	2.4-6 ten thousand yuan	Hunan Province	Yiyang City
212	103.27.26.75									2020-2-27 20:26	2020-2-27 20:28	Unknown Browser	iPhone iOS 11.3	1mins40s	Normal completion	5	5	5	5	2	4	4	5	3	5	4	5	4	3	1	3	4	2	4	4	4	5	1	1	3	2	Female	20	Student		Undergraduate	6-12 ten thousand yuan	Guangdong Province	Foshan City
213	103.27.25.155									2020-2-27 20:27	2020-2-27 20:28	Unknown Browser	iPhone iOS 13.3	1mins27s	Normal completion	4	4	4	3	3	3	3	3	3	2	2	2	2	3	2	3	3	2	4	3	3	3	2	2	2	2	Female	21	Student		Undergraduate	0-2.4 million	Guangdong Province	Foshan City
214	14.120.124.212									2020-2-27 20:27	2020-2-27 20:30	Chrome 67.0.3396.87	Android Linux 8.0.0	3mins10s	Normal completion	4	5	4	4	3	4	4	4	4	2	2	2	3	3	2	3	5	2	3	3	5	5	4	2	3	2	Female	21	Student		Undergraduate	6-12 ten thousand yuan	Guangdong Province	Dongguan City
215	183.3.234.63									2020-2-27 20:31	2020-2-27 20:34	Chrome 66.0.3359.126	Android Linux 9	2mins41s	Normal completion	5	5	5	4	2	3	1	5	1	5	4	5	4	3	2	4	4	2	5	5	4	5	3	2	2	2	Female	20	Student		Undergraduate	6-12 ten thousand yuan	Guangdong Province	Jiangmen City
216	183.3.234.62									2020-2-27 20:27	2020-2-27 20:34	Chrome 66.0.3359.126	Android Linux 9	7mins31s	Normal completion	5	5	5	3	2	3	3	3	3	3	3	4	3	5	3	5	2	2	1	2	5	3	5	5	1	3	Male	52	Self-employed		High school and below	0-2.4 million	Hainan Province	Danzhou City
217	183.3.234.62									2020-2-27 20:34	2020-2-27 20:38	Chrome 66.0.3359.126	Android Linux 9	3mins13s	Normal completion	4	4	5	5	4	4	5	4	4	4	4	3	3	4	3	4	4	2	4	5	4	5	4	3	3	3	Female	20	Student		Undergraduate	0-2.4 million	Hainan Province	Haikou City
218	153.0.3.143									2020-2-27 20:39	2020-2-27 20:42	Chrome 67.0.3396.87	Android Linux 9	2mins27s	Normal completion	5	5	5	4	1	3	1	3	1	3	1	3	1	4	2	4	1	2	1	1	1	1	1	1	1	1	Male	23	Student		Undergraduate	0-2.4 million	Hainan Province	Danzhou City
219	120.235.45.21									2020-2-27 20:32	2020-2-27 20:43	Unknown Browser	iPhone iOS 10.3.3	11mins21s	Normal completion	5	5	5	5	5	5	5	5	5	5	5	5	5	5	1	5	5	2	2	2	5	5	5	1	2	1	Female	48	Staff of government agencies and institutions		Undergraduate	Over 120,000 yuan	Guangdong Province	Foshan City
220	14.116.137.166									2020-2-27 20:41	2020-2-27 20:44	Chrome 66.0.3359.126	Android Linux 9	2mins40s	Normal completion	5	5	5	4	4	4	4	4	4	4	4	4	4	4	1	1	4	2	3	3	3	4	4	3	3	2	Female	20	Student		Undergraduate	2.4-6 ten thousand yuan	Guangdong Province	Yunfu City
221	183.3.255.28									2020-2-27 20:42	2020-2-27 20:46	Chrome 66.0.3359.126	Android Linux 5.1	3mins28s	Normal completion	5	5	5	5	5	5	3	5	3	3	3	3	3	3	2	4	4	2	3	3	3	3	3	3	3	3	Female	44	Corporate staff		High school and below	2.4-6 ten thousand yuan	Jiangxi Province	Shangrao City
222	223.104.173.82									2020-2-27 20:42	2020-2-27 20:46	Chrome 67.0.3396.87	Android Linux 9	4mins25s	Normal completion	5	5	5	5	5	5	5	5	5	5	5	5	5	3	1	5	3	2	2	3	4	5	2	1	2	1	Female	43	Corporate staff		High school and below	2.4-6 ten thousand yuan	Jiangxi Province	Shangrao City
223	223.198.104.159									2020-2-27 20:48	2020-2-27 20:50	Unknown Browser	iPhone iOS 13.0	2mins3s	Normal completion	5	5	5	3	5	5	5	4	5	2	2	4	5	3	2	4	5	2	4	5	3	5	3	2	1	1	Male	23	Student		Undergraduate	6-12 ten thousand yuan	Hainan Province	Danzhou City
224	117.136.33.197									2020-2-27 20:56	2020-2-27 20:57	Chrome 66.0.3359.126	Android Linux 9	1mins30s	Normal completion	5	5	5	3	5	4	4	5	4	3	5	5	5	4	3	5	4	2	5	5	3	4	4	4	4	4	Female	23	Self-employed		High school and below	6-12 ten thousand yuan	Guangdong Province	Huizhou City
225	14.116.137.166									2020-2-27 21:02	2020-2-27 21:04	Chrome 66.0.3359.126	Android Linux 6.0.1	2mins18s	Normal completion	5	5	5	5	4	5	4	5	4	5	3	3	3	1	1	1	1	1	5	5	1	3	1	1	1	1	Male	22	Student		Undergraduate	0-2.4 million	Hainan Province	Provincial adminsistrative unit
226	183.3.255.35									2020-2-27 21:01	2020-2-27 21:05	Chrome 66.0.3359.126	Android Linux 9	4mins20s	Normal completion	5	5	5	5	1	5	5	5	3	5	3	5	2	5	4	5	5	2	3	5	4	5	3	2	3	1	Female	21	Student		Undergraduate	2.4-6 ten thousand yuan	Hunan Province	Hengyang City
227	14.116.137.166									2020-2-27 21:18	2020-2-27 21:20	Chrome 66.0.3359.126	Android Linux 9	1mins59s	Normal completion	5	5	4	2	3	1	2	5	3	4	1	4	2	2	1	1	1	2	5	5	3	5	4	1	1	1	Female	20	Student		Undergraduate	2.4-6 ten thousand yuan	Hainan Province	Haikou City
228	223.198.135.68									2020-2-27 21:18	2020-2-27 21:21	Chrome 67.0.3396.87	Android Linux 8.1.0	3mins20s	Normal completion	5	5	5	3	4	4	4	4	4	3	3	2	2	3	2	3	4	2	4	5	5	5	2	2	3	1	Female	20	Student		Undergraduate	0-2.4 million	Hainan Province	Provincial adminsistrative unit
229	202.105.130.196									2020-2-27 20:25	2020-2-27 21:24	Unknown Browser	iPhone iOS 13.3	58mins27s	Normal completion	5	5	5	3	1	2	1	2	1	1	1	1	1	3	1	5	3	2	2	1	5	3	2	1	1	1	Female	45	Staff of government agencies and institutions		Undergraduate	2.4-6 ten thousand yuan	Guangdong Province	Shenzhen City
230	113.96.219.250									2020-2-27 21:22	2020-2-27 21:25	Chrome 66.0.3359.126	Android Linux 8.1.0	3mins32s	Normal completion	5	5	5	2	5	2	5	5	3	3	3	5	3	1	1	1	3	2	3	3	3	5	4	1	1	3	Male	22	Student		Undergraduate	0-2.4 million	Hainan Province	Provincial adminsistrative unit
231	113.96.219.250									2020-2-27 21:26	2020-2-27 21:27	Chrome 66.0.3359.126	Android Linux 9	0mins54s	Normal completion	5	5	5	2	2	2	2	2	2	3	3	3	3	5	5	5	5	2	4	3	3	3	2	3	3	3	Male	55	Staff of government agencies and institutions		High school and below	2.4-6 ten thousand yuan	Beijing City	Beijing City
232	183.3.227.102									2020-2-27 21:30	2020-2-27 21:32	Chrome 66.0.3359.126	Android Linux 9	2mins19s	Normal completion	5	5	5	3	3	3	3	3	3	3	3	3	3	4	1	2	2	2	4	5	3	3	3	1	1	1	Female	20	Student		College	0-2.4 million	Hainan Province	Provincial adminsistrative unit
233	14.116.137.166									2020-2-27 21:26	2020-2-27 21:37	Chrome 66.0.3359.126	Android Linux 7.0	10mins51s	Normal completion	4	5	4	5	4	5	5	5	4	5	3	5	3	4	2	2	3	2	5	5	3	2	3	2	3	2	Female	22	Student		Undergraduate	0-2.4 million	Guangdong Province	Yunfu City
234	223.212.221.133									2020-2-27 21:52	2020-2-27 21:54	Chrome 66.0.3359.126	Android Linux 9	2mins13s	Normal completion	5	5	5	5	5	5	5	5	5	1	1	5	5	5	5	5	5	2	5	5	5	5	1	1	1	1	Female	46	Self-employed		High school and below	0-2.4 million	Guangdong Province	Shenzhen City
235	223.104.100.3									2020-2-27 22:25	2020-2-27 22:30	Chrome 66.0.3359.126	Android Linux 8.0.0	4mins56s	Normal completion	5	5	5	5	1	1	3	3	2	5	2	5	1	1	1	2	2	2	3	3	3	3	2	2	2	1	Female	19	Student		Undergraduate	0-2.4 million	Hainan Province	Danzhou City
236	183.3.255.32									2020-2-27 22:31	2020-2-27 22:35	Chrome 66.0.3359.126	Android Linux 9	3mins54s	Normal completion	5	5	5	5	5	5	5	5	5	4	5	4	4	4	3	4	4	5	5	4	4	4	4	4	4	4	Male	30	Self-employed		High school and below	0-2.4 million	Hainan Province	Danzhou City
237	223.198.104.159									2020-2-27 22:32	2020-2-27 22:39	Chrome 67.0.3396.87	Android Linux 8.0.0	6mins17s	Normal completion	5	5	5	3	3	2	1	5	5	2	2	5	5	5	4	5	4	2	1	5	1	5	3	2	1	1	Female	44	Self-employed		High school and below	0-2.4 million	Hainan Province	Danzhou City
238	116.21.14.139									2020-2-27 22:32	2020-2-27 22:39	Unknown Browser	iPhone iOS 12.4.4	6mins51s	Normal completion	4	4	4	4	4	4	4	4	3	2	2	3	3	2	2	3	3	2	5	3	1	3	3	1	1	2	Female	25	Corporate staff		Undergraduate	2.4-6 ten thousand yuan	Guangdong Province	Guangzhou City
239	157.255.172.21									2020-2-27 22:37	2020-2-27 22:44	Chrome 66.0.3359.126	Android Linux 8.1.0	6mins34s	Normal completion	4	3	3	4	5	4	5	4	4	3	3	5	4	3	2	2	3	2	3	3	3	3	1	1	1	2	Female	41	Self-employed		High school and below	6-12 ten thousand yuan	Hainan Province	Danzhou City
240	111.29.218.252									2020-2-27 22:42	2020-2-27 22:46	Chrome 66.0.3359.126	Android Linux 7.1.1	3mins17s	Normal completion	3	4	4	4	4	4	4	3	3	3	3	2	2	3	2	3	2	2	3	3	2	3	2	1	1	2	Female	17	Student		Undergraduate	Over 120,000 yuan	Beijing City	Beijing City
241	121.32.76.83									2020-2-27 22:43	2020-2-27 22:47	Unknown Browser	iPhone iOS 12.4.4	4mins30s	Normal completion	5	5	5	1	3	4	5	4	4	1	3	2	3	4	5	5	4	4	5	5	5	5	1	2	1	1	Female	18	Student		Undergraduate	2.4-6 ten thousand yuan	Hainan Province	Danzhou City
242	183.3.255.35									2020-2-27 22:49	2020-2-27 22:55	Chrome 66.0.3359.126	Android Linux 9	6mins17s	Normal completion	5	4	4	2	1	3	5	4	4	2	1	1	1	4	1	4	3	2	1	3	4	3	3	1	1	1	Male	55	Corporate staff		Undergraduate	2.4-6 ten thousand yuan	Hainan Province	Danzhou City
243	113.96.219.247									2020-2-27 23:04	2020-2-27 23:08	Chrome 66.0.3359.126	Android Linux 9	3mins28s	Normal completion	5	5	5	3	4	4	5	5	5	4	3	4	4	5	5	5	5	2	5	5	5	5	5	5	3	3	Female	36	Self-employed		College	Over 120,000 yuan	Jiangxi Province	Shangrao City
244	113.96.219.250									2020-2-27 23:30	2020-2-27 23:33	Chrome 66.0.3359.126	Android Linux 9	2mins46s	Normal completion	5	5	5	3	2	3	3	3	3	1	1	1	1	4	2	2	3	2	4	4	2	5	2	2	1	1	Female	22	Student		Undergraduate	2.4-6 ten thousand yuan	Hainan Province	Danzhou City
245	112.67.94.12									2020-2-28 0:06	2020-2-28 0:09	Chrome 66.0.3359.126	Android Linux 8.1.0	2mins53s	Normal completion	4	4	4	4	3	2	2	2	2	2	2	2	2	3	1	1	1	2	3	3	1	2	3	1	1	1	Female	19	Student		Undergraduate	0-2.4 million	Hainan Province	Haikou City
246	58.251.112.211									2020-2-28 10:35	2020-2-28 10:37	Chrome 66.0.3359.126	Android Linux 9	2mins25s	Normal completion	5	5	5	5	5	4	4	4	4	3	3	3	3	4	4	3	4	2	3	4	4	4	4	3	2	3	Female	19	Student		Undergraduate	2.4-6 ten thousand yuan	Hainan Province	Provincial adminsistrative unit
247	121.58.16.94									2020-2-28 13:20	2020-2-28 13:21	Chrome 66.0.3359.126	Android Linux 10	1mins1s	Normal completion	5	5	5	5	5	5	5	5	5	5	5	5	5	5	5	5	5	5	5	5	5	5	4	4	4	4	Male	18	Student		Undergraduate	2.4-6 ten thousand yuan	Hainan Province	Haikou City
248	116.27.198.250									2020-2-28 17:40	2020-2-28 17:42	Chrome 66.0.3359.126	Android Linux 10	1mins19s	Normal completion	4	5	5	4	4	5	4	5	4	4	5	3	3	5	4	5	4	5	4	3	3	4	4	3	5	3	Female	21	Student		Undergraduate	0-2.4 million	Guangdong Province	Jiangmen City
249	120.230.197.142									2020-2-28 17:41	2020-2-28 17:43	Chrome 66.0.3359.126	Android Linux 10	1mins53s	Normal completion	5	5	4	3	1	4	3	4	3	2	1	4	3	4	3	3	3	2	4	4	3	5	4	4	3	4	Female	22	Student		Undergraduate	0-2.4 million	Guangdong Province	Shaoguan City
250	113.69.146.123									2020-2-28 17:47	2020-2-28 17:49	Chrome 66.0.3359.126	Android Linux 5.1.1	2mins11s	Normal completion	5	5	5	3	1	3	2	4	3	3	5	3	3	4	1	1	4	2	3	3	4	5	2	1	1	1	Female	22	Student		Undergraduate	Over 120,000 yuan	Guangdong Province	Foshan City
251	14.25.181.141									2020-2-28 17:47	2020-2-28 17:50	Chrome 66.0.3359.126	Android Linux 9	2mins5s	Normal completion	5	5	5	4	1	5	5	5	5	5	5	5	5	3	3	3	3	5	5	5	2	4	3	2	5	3	Female	20	Student		Undergraduate	Over 120,000 yuan	Guangdong Province	Guangzhou City
252	117.136.34.177									2020-2-28 17:49	2020-2-28 17:51	Chrome 66.0.3359.126	Android Linux 10	2mins9s	Normal completion	5	5	5	5	1	5	3	5	2	5	3	5	1	4	5	3	3	2	5	5	5	4	3	1	1	3	Female	22	Student		Undergraduate	0-2.4 million	Guangdong Province	Jieyang City
253	122.141.14.79									2020-2-28 17:51	2020-2-28 17:53	Chrome 66.0.3359.126	Android Linux 9	1mins23s	Normal completion	5	5	5	1	4	2	3	5	5	5	2	5	2	3	3	3	2	2	5	3	1	5	4	3	4	3	Female	20	Student		Undergraduate	2.4-6 ten thousand yuan	Jilin Province	Songyuan City
254	120.229.248.30									2020-2-28 17:52	2020-2-28 17:54	Chrome 66.0.3359.126	Android Linux 6.0.1	1mins51s	Normal completion	4	4	4	1	1	1	1	4	1	1	1	4	1	1	1	1	1	2	3	3	1	1	1	1	1	1	Female	22	Student		Undergraduate	2.4-6 ten thousand yuan	Guangdong Province	Shantou
255	120.231.11.40									2020-2-28 17:55	2020-2-28 17:58	Chrome 66.0.3359.126	Android Linux 8.1.0	3mins7s	Normal completion	5	5	5	2	4	4	4	5	5	3	3	2	4	4	1	5	5	2	4	4	5	5	4	3	1	1	Female	20	Student		Undergraduate	0-2.4 million	Guangdong Province	Yunfu City
256	120.230.100.216									2020-2-28 17:58	2020-2-28 17:59	Unknown Browser	iPhone iOS 13.3.1	1mins25s	Normal completion	5	5	5	5	3	5	5	5	5	5	5	5	4	4	5	4	5	2	4	4	4	4	4	2	2	3	Female	20	Student		Undergraduate	6-12 ten thousand yuan	Guangdong Province	Guangzhou City
257	27.44.125.164									2020-2-28 17:58	2020-2-28 17:59	Unknown Browser	iPhone iOS 13.3	1mins23s	Normal completion	5	5	5	3	3	3	3	3	3	3	3	3	3	4	1	1	1	2	2	3	3	4	3	1	3	2	Female	20	Student		Undergraduate	Over 120,000 yuan	Guangdong Province	Dongguan City
258	117.136.39.221									2020-2-28 17:59	2020-2-28 18:01	Unknown Browser	iPhone iOS 12.3.2	1mins37s	Normal completion	3	4	4	1	1	4	4	3	3	2	2	2	2	3	2	2	4	2	2	2	3	4	4	2	3	3	Female	20	Student		Undergraduate	6-12 ten thousand yuan	Guangdong Province	Guangzhou City
259	120.235.124.168									2020-2-28 18:00	2020-2-28 18:01	Unknown Browser	iPhone iOS 12.3.1	1mins27s	Normal completion	5	5	5	5	5	5	5	2	2	1	1	1	1	3	2	2	2	2	5	5	2	2	4	1	1	1	Female	22	Student		Undergraduate	Over 120,000 yuan	Guangdong Province	Huizhou City
260	113.73.184.195									2020-2-28 18:00	2020-2-28 18:01	Chrome 66.0.3359.126	Android Linux 10	1mins39s	Normal completion	5	4	4	1	2	1	1	1	1	1	1	1	1	4	4	3	2	2	1	3	3	4	4	1	1	1	Female	19	Student		Undergraduate	2.4-6 ten thousand yuan	Guangdong Province	Zhongshan City
261	183.39.157.3									2020-2-28 17:59	2020-2-28 18:02	Chrome 66.0.3359.126	Android Linux 9	2mins25s	Normal completion	3	4	4	5	1	5	5	5	1	4	1	5	1	2	1	1	1	2	1	1	1	1	2	1	1	1	Female	21	Student		Undergraduate	0-2.4 million	Guangdong Province	Heyuan City
262	120.230.165.253									2020-2-28 17:59	2020-2-28 18:02	Chrome 66.0.3359.126	Android Linux 8.1.0	2mins33s	Normal completion	5	5	5	4	3	4	4	4	5	2	3	3	3	2	2	3	3	2	3	4	4	4	3	1	1	1	Female	21	Student		Undergraduate	0-2.4 million	Guangdong Province	Jiangmen City
263	223.74.212.192									2020-2-28 18:00	2020-2-28 18:02	Chrome 67.0.3396.87	Android Linux 8.0.0	1mins38s	Normal completion	4	4	4	5	1	5	3	5	3	5	3	4	3	3	3	3	3	2	3	4	3	4	4	3	3	3	Female	23	Student		Undergraduate	0-2.4 million	Guangdong Province	Chaozhou City
264	223.74.123.234									2020-2-28 18:00	2020-2-28 18:03	Chrome 67.0.3396.87	Android Linux 7.1.2	3mins8s	Normal completion	5	5	5	4	1	1	1	4	1	2	2	2	1	3	1	2	4	2	2	4	4	4	2	1	1	1	Female	22	Student		Undergraduate	2.4-6 ten thousand yuan	Guangdong Province	Shantou
265	183.56.113.85									2020-2-28 18:03	2020-2-28 18:05	Chrome 66.0.3359.126	Android Linux 9	1mins36s	Normal completion	5	5	5	5	1	5	5	5	5	3	3	3	3	3	1	3	3	2	3	3	3	2	1	1	1	2	Female	21	Student		Undergraduate	2.4-6 ten thousand yuan	Guangdong Province	Jieyang City
266	120.230.157.174									2020-2-28 18:05	2020-2-28 18:06	Unknown Browser	iPhone iOS 13.3	1mins1s	Normal completion	4	5	4	4	2	5	5	5	4	4	2	5	2	3	4	4	4	2	2	3	4	5	5	5	4	3	Female	20	Student		Undergraduate	6-12 ten thousand yuan	Guangdong Province	Jiangmen City
267	120.239.42.151									2020-2-28 18:04	2020-2-28 18:06	Chrome 66.0.3359.126	Android Linux 9	1mins38s	Normal completion	5	5	5	4	4	4	4	4	4	4	4	4	4	3	2	2	2	2	3	3	3	3	4	1	1	1	Male	18	Student		Undergraduate	Over 120,000 yuan	Beijing City	Beijing City
268	120.230.127.25									2020-2-28 18:05	2020-2-28 18:07	Unknown Browser	iPhone iOS 13.0	1mins33s	Normal completion	4	4	3	4	4	3	3	3	3	3	3	3	3	3	2	3	4	2	4	3	4	4	3	1	4	4	Male	21	Student		Undergraduate	Over 120,000 yuan	Guangdong Province	Guangzhou City
269	223.104.63.51									2020-2-28 18:05	2020-2-28 18:08	Chrome 66.0.3359.126	Android Linux 7.1.2	2mins27s	Normal completion	4	4	4	3	3	5	5	4	3	4	3	4	3	3	3	3	4	2	4	4	5	5	4	3	4	4	Female	20	Student		Undergraduate	Over 120,000 yuan	Guangdong Province	Huizhou City
270	223.104.63.75									2020-2-28 18:07	2020-2-28 18:08	Chrome 67.0.3396.87	Android Linux 9	1mins42s	Normal completion	4	4	4	5	3	5	5	5	5	5	5	5	5	2	4	4	3	2	2	2	3	4	3	1	1	1	Female	21	Student		Undergraduate	6-12 ten thousand yuan	Guangdong Province	Guangzhou City
271	113.64.137.90									2020-2-28 18:07	2020-2-28 18:08	Unknown Browser	iPhone iOS 13.0	1mins42s	Normal completion	3	3	3	1	2	1	2	1	2	3	3	3	2	2	2	2	3	2	2	2	2	2	1	1	1	1	Male	22	Student		Undergraduate	2.4-6 ten thousand yuan	Guangdong Province	Jieyang City
272	112.97.242.77									2020-2-28 18:08	2020-2-28 18:10	Unknown Browser	iPhone iOS 13.3.1	1mins59s	Normal completion	5	5	5	3	3	3	3	5	5	5	4	5	4	4	2	5	5	2	5	5	5	5	4	2	2	2	Male	20	Student		Undergraduate	0-2.4 million	Guangdong Province	Dongguan City
273	113.110.117.232									2020-2-28 18:10	2020-2-28 18:12	Chrome 66.0.3359.126	Android Linux 7.0	2mins5s	Normal completion	5	5	5	5	1	5	1	5	1	5	1	4	1	4	2	3	5	2	3	3	3	5	2	1	1	1	Female	21	Student		Undergraduate	0-2.4 million	Guangdong Province	Yunfu City
274	116.26.160.230									2020-2-28 18:12	2020-2-28 18:15	Chrome 67.0.3396.87	Android Linux 9	2mins21s	Normal completion	5	4	5	3	1	4	4	4	2	1	1	1	1	4	1	1	3	2	4	2	4	1	2	3	4	3	Female	22	Student		Undergraduate	0-2.4 million	Guangdong Province	Shantou
275	122.230.12.214									2020-2-28 18:13	2020-2-28 18:15	Chrome 66.0.3359.126	Android Linux 8.1.0	2mins0s	Normal completion	4	4	4	3	1	4	2	3	4	2	3	3	1	3	1	3	2	2	1	3	2	4	2	1	1	1	Female	22	Student		Undergraduate	6-12 ten thousand yuan	Zhejiang Province	Huzhou City
276	223.104.65.115									2020-2-28 18:19	2020-2-28 18:21	Chrome 66.0.3359.126	Android Linux 7.1.2	1mins50s	Normal completion	5	4	5	5	2	5	4	5	2	5	5	4	4	2	1	2	3	2	4	4	1	2	3	1	1	1	Female	20	Student		Undergraduate	2.4-6 ten thousand yuan	Guangdong Province	Jiangmen City
277	113.111.6.64									2020-2-28 18:23	2020-2-28 18:25	Chrome 66.0.3359.126	Android Linux 8.1.0	1mins51s	Normal completion	5	5	5	4	3	5	3	5	3	4	4	4	3	4	3	3	4	2	4	3	3	4	3	4	3	3	Female	22	Student		Undergraduate	6-12 ten thousand yuan	Guangdong Province	Guangzhou City
278	157.61.158.116									2020-2-28 18:27	2020-2-28 18:28	Unknown Browser	iPhone iOS 13.4	1mins23s	Normal completion	4	4	4	3	3	3	3	3	3	2	2	2	2	1	1	1	1	2	1	1	2	2	1	1	1	1	Male	21	Student		Undergraduate	Over 120,000 yuan	Guangdong Province	Guangzhou City
279	117.136.39.117									2020-2-28 18:28	2020-2-28 18:30	Chrome 66.0.3359.126	Android Linux 5.1	1mins42s	Normal completion	5	5	5	2	1	1	1	5	1	5	5	5	5	3	1	1	3	2	2	2	2	5	1	1	1	1	Female	22	Student		Undergraduate	6-12 ten thousand yuan	Guangdong Province	Guangzhou City
280	103.27.26.22									2020-2-28 18:30	2020-2-28 18:31	Chrome 66.0.3359.126	Android Linux 9	1mins45s	Normal completion	5	5	5	4	4	4	4	4	4	3	3	3	3	4	3	5	5	2	5	5	4	4	5	3	4	3	Female	21	Student		Undergraduate	6-12 ten thousand yuan	Guangdong Province	Maominsg City
281	120.231.39.73									2020-2-28 18:33	2020-2-28 18:37	Chrome 66.0.3359.126	Android Linux 8.1.0	4mins37s	Normal completion	3	4	4	5	1	4	4	5	3	5	3	5	3	3	2	1	3	2	3	3	4	4	3	1	1	1	Male	20	Student		Undergraduate	2.4-6 ten thousand yuan	Guangdong Province	Maominsg City
282	113.74.229.193									2020-2-28 18:42	2020-2-28 18:43	Unknown Browser	iPhone iOS 13.3.1	1mins20s	Normal completion	5	5	5	5	1	5	3	5	3	5	5	5	1	5	5	2	2	2	5	5	1	5	5	1	1	1	Female	20	Student		Undergraduate	2.4-6 ten thousand yuan	Guangdong Province	Qingyuan City
283	223.198.203.128									2020-2-28 18:46	2020-2-28 18:48	Chrome 66.0.3359.126	Android Linux 8.1.0	1mins56s	Normal completion	4	4	4	5	1	2	5	3	5	1	1	1	1	1	1	2	1	2	4	1	1	1	1	1	1	1	Male	18	Student		Undergraduate	0-2.4 million	Hainan Province	Provincial adminsistrative unit
284	112.96.70.43									2020-2-28 19:08	2020-2-28 19:10	Chrome 66.0.3359.126	Android Linux 8.1.0	1mins44s	Normal completion	4	3	4	4	3	3	3	5	4	4	4	3	3	4	3	3	4	2	3	3	3	4	4	3	3	3	Female	20	Student		College	2.4-6 ten thousand yuan	Guangdong Province	Guangzhou City
285	49.67.20.34									2020-2-28 19:21	2020-2-28 19:22	Unknown Browser	IPad iOS 13.3.1	1mins24s	Normal completion	5	5	5	3	3	4	4	4	4	3	3	3	4	3	3	5	5	2	4	4	4	5	3	1	1	1	Male	20	Student		Undergraduate	Over 120,000 yuan	Jiangsu Province	Nantong City
286	223.104.65.132									2020-2-28 19:23	2020-2-28 19:26	Unknown Browser	iPhone iOS 13.2.2	2mins5s	Normal completion	4	4	4	3	2	4	1	4	1	4	1	3	1	4	4	2	5	2	3	3	4	4	3	2	3	1	Female	22	Student		Undergraduate	6-12 ten thousand yuan	Guangdong Province	Jiangmen City
287	1.68.46.84									2020-2-28 19:26	2020-2-28 19:28	Chrome 66.0.3359.126	Android Linux 9	1mins48s	Normal completion	5	5	5	1	1	5	1	5	3	2	2	2	2	1	1	1	1	2	3	2	1	5	5	1	1	1	Female	20	Student		Undergraduate	6-12 ten thousand yuan	Shanxi Province	Taiyuan City
288	116.7.156.231									2020-2-28 19:29	2020-2-28 19:31	Unknown Browser	iPhone iOS 13.3.1	1mins32s	Normal completion	5	5	4	2	1	4	4	3	3	2	2	2	2	3	2	4	4	2	2	4	2	4	3	4	3	4	Female	20	Student		Undergraduate	6-12 ten thousand yuan	Guangdong Province	Zhongshan City
289	116.31.16.18									2020-2-28 19:49	2020-2-28 19:51	Chrome 66.0.3359.126	Android Linux 8.0.0	1mins30s	Normal completion	4	4	5	1	4	1	1	2	4	1	3	5	4	4	5	4	4	2	2	2	5	1	4	1	1	1	Female	20	Student		Undergraduate	6-12 ten thousand yuan	Guangdong Province	Zhongshan City
290	120.230.162.108									2020-2-28 19:52	2020-2-28 19:54	Chrome 66.0.3359.126	Android Linux 9	2mins10s	Normal completion	5	5	5	1	1	3	3	3	1	5	3	5	2	3	1	3	3	2	3	3	3	5	3	5	5	3	Male	21	Student		Undergraduate	2.4-6 ten thousand yuan	Guangdong Province	Jiangmen City
291	110.170.235.5									2020-2-28 19:52	2020-2-28 19:55	Unknown Browser	iPhone iOS 13.3.1	2mins28s	Normal completion	5	5	5	4	2	3	4	4	3	4	3	4	4	4	2	3	3	2	4	4	4	4	4	3	2	3	Female	19	Student		Undergraduate	Over 120,000 yuan	Guangdong Province	Huizhou City
292	223.104.64.250									2020-2-28 19:57	2020-2-28 19:59	Unknown Browser	iPhone iOS 13.3.1	1mins36s	Normal completion	5	5	5	5	3	5	5	5	5	5	5	5	5	3	1	1	1	2	3	2	5	3	4	1	1	1	Female	19	Student		Undergraduate	0-2.4 million	Guangdong Province	Guangzhou City
293	223.104.63.169									2020-2-28 19:58	2020-2-28 20:00	Unknown Browser	iPhone iOS 13.3	2mins12s	Normal completion	5	5	5	4	3	4	4	3	3	3	3	3	3	4	4	3	4	2	4	4	3	4	4	2	3	2	Female	20	Student		Undergraduate	0-2.4 million	Guangdong Province	Shenzhen City
294	119.33.235.44									2020-2-28 20:07	2020-2-28 20:09	Chrome 66.0.3359.126	Android Linux 9	1mins47s	Normal completion	4	3	4	1	1	1	1	2	1	1	1	1	1	3	1	1	1	2	3	1	1	1	2	1	1	1	Female	21	Student		Undergraduate	2.4-6 ten thousand yuan	Guangdong Province	Guangzhou City
295	222.139.249.196									2020-2-28 20:48	2020-2-28 20:50	Chrome 67.0.3396.87	Android Linux 9	2mins36s	Normal completion	5	5	5	5	3	4	4	5	4	5	4	5	4	4	3	3	4	2	4	4	4	4	4	2	2	3	Female	20	Student		Undergraduate	2.4-6 ten thousand yuan	Anhui Province	Bozhou City
296	36.18.169.166									2020-2-28 20:48	2020-2-28 20:51	Unknown Browser	iPhone iOS 12.4	2mins44s	Normal completion	5	5	5	5	1	5	1	3	1	1	1	1	1	4	1	2	2	2	2	3	3	3	2	1	1	1	Female	20	Student		Undergraduate	6-12 ten thousand yuan	Zhejiang Province	Jiaxing City
297	116.199.101.5									2020-2-28 21:23	2020-2-28 21:24	Unknown Browser	iPhone iOS 13.3	1mins28s	Normal completion	5	5	5	5	5	5	5	5	5	5	5	5	5	5	1	5	1	2	5	5	3	5	3	1	1	1	Female	20	Student		Master's degree and above	Over 120,000 yuan	Guangdong Province	Guangzhou City
298	223.192.250.45									2020-2-28 21:35	2020-2-28 21:37	Chrome 66.0.3359.126	Android Linux 9	1mins52s	Normal completion	5	5	5	5	4	5	3	5	3	3	3	4	2	3	3	4	3	2	4	4	4	4	4	1	1	2	Female	21	Student		Undergraduate	2.4-6 ten thousand yuan	Guangdong Province	Guangzhou City
299	202.104.182.234									2020-2-28 23:10	2020-2-28 23:13	Chrome 39.0.2171.95	Windows Wechat QBCore/3.43.884.400 QQBrowser/9.0.2524.400	3mins20s	Normal completion	5	5	5	4	2	3	4	3	3	2	2	2	1	2	1	2	3	2	3	1	2	1	1	1	1	1	Male	22	Student		Undergraduate	Over 120,000 yuan	Guangdong Province	Qingyuan City
300	113.66.12.153									2020-2-28 23:16	2020-2-28 23:17	Unknown Browser	iPhone iOS 13.3.1	1mins18s	Normal completion	4	4	4	2	1	1	2	1	1	1	1	1	1	1	1	2	2	2	3	3	4	4	3	2	2	3	Female	22	Student		Undergraduate	0-2.4 million	Guangdong Province	Guangzhou City
301	103.27.26.95									2020-2-28 23:18	2020-2-28 23:20	Unknown Browser	iPhone iOS 12.4	2mins18s	Normal completion	4	4	3	2	2	4	4	4	4	3	2	3	3	3	2	3	4	2	5	4	3	4	4	2	2	3	Female	20	Student		Undergraduate	2.4-6 ten thousand yuan	Guangdong Province	Foshan City
302	183.3.255.28									2020-2-29 12:04	2020-2-29 12:07	Chrome 66.0.3359.126	Android Linux 9	2mins21s	Normal completion	3	4	5	5	1	2	1	5	1	4	1	5	1	1	1	1	3	2	2	3	1	3	1	1	1	1	Male	20	Student		Undergraduate	Over 120,000 yuan	Guangdong Province	Jieyang City
303	61.129.10.43									2020-2-29 21:57	2020-2-29 21:58	Chrome 66.0.3359.126	Android Linux 9	0mins54s	Normal completion	5	5	5	4	5	4	4	4	4	4	4	4	4	5	4	3	4	4	5	5	4	4	4	4	3	4	Male	20	Student		Undergraduate	0-2.4 million	Hubei province	Huanggang City
304	43.227.137.113									2020-2-29 22:02	2020-2-29 22:04	Unknown Browser	iPhone iOS 13.3.1	1mins27s	Normal completion	5	5	4	4	4	3	4	2	4	5	5	2	1	1	3	1	1	1	1	1	1	1	5	1	1	1	Male	20	Student		Undergraduate	2.4-6 ten thousand yuan	Hubei province	Wuhan city
305	171.41.25.67									2020-2-29 23:27	2020-2-29 23:30	Chrome 66.0.3359.126	Android Linux 6.0.1	2mins39s	Normal completion	5	5	5	4	4	5	3	5	2	3	3	4	4	3	2	1	4	2	3	5	1	5	3	2	1	3	Female	19	Student		Undergraduate	0-2.4 million	Hubei province	Huanggang City
306	123.246.8.17									2020-2-29 23:29	2020-2-29 23:30	Unknown Browser	iPhone iOS 13.3.1	1mins36s	Normal completion	5	3	3	5	2	2	5	2	5	3	1	1	5	1	1	1	1	2	3	2	1	3	1	1	1	1	Male	18	Student		College	2.4-6 ten thousand yuan	Liaoning Province	Dandong City
307	103.98.241.139									2020-2-29 23:27	2020-2-29 23:30	Chrome 66.0.3359.126	Android Linux 10	3mins28s	Normal completion	5	5	5	1	1	3	5	1	1	1	1	1	1	1	1	1	1	2	1	1	1	1	1	1	1	1	Male	18	Student		Undergraduate	2.4-6 ten thousand yuan	Hubei province	Enshi Tujia and Miao Autonomous Prefecture
308	221.196.92.166									2020-2-29 23:27	2020-2-29 23:30	Chrome 66.0.3359.126	Android Linux 10	3mins25s	Normal completion	3	4	5	1	5	1	5	5	1	5	1	5	1	1	1	3	3	2	4	3	2	2	3	1	4	1	Female	18	Student		Undergraduate	0-2.4 million	Tianjin City	Tianjin City
309	122.188.50.77									2020-2-29 23:30	2020-2-29 23:30	Chrome 66.0.3359.126	Android Linux 10	0mins54s	Normal completion	5	5	5	5	5	5	5	5	5	5	5	5	5	5	5	5	5	5	5	5	5	5	5	5	5	5	Male	18	Student		Undergraduate	Over 120,000 yuan	Beijing City	Beijing City
310	43.227.137.75									2020-2-29 23:26	2020-2-29 23:31	Chrome 66.0.3359.126	Android Linux 9	4mins17s	Normal completion	3	5	4	5	3	5	4	5	4	5	4	5	5	2	1	2	3	2	1	2	1	3	2	1	1	1	Male	20	Student		Undergraduate	6-12 ten thousand yuan	Hubei province	Huangshi City
311	223.98.101.83									2020-2-29 23:31	2020-2-29 23:32	Chrome 66.0.3359.126	Android Linux 9	1mins11s	Normal completion	5	5	5	2	3	3	3	3	3	3	3	3	3	2	2	2	2	2	2	2	2	2	2	2	2	2	Male	18	Student		Undergraduate	0-2.4 million	Shandong Province	Zaozhuang City
312	103.98.241.61									2020-2-29 23:31	2020-2-29 23:33	Chrome 66.0.3359.126	Android Linux 9	2mins18s	Normal completion	4	5	3	2	2	1	1	1	4	2	4	2	2	2	1	1	1	2	2	2	2	1	4	2	1	2	Male	19	Student		Undergraduate	6-12 ten thousand yuan	Hubei province	Shiyan City
313	115.175.3.249									2020-2-29 23:33	2020-2-29 23:35	Chrome 66.0.3359.126	Android Linux 9	2mins39s	Normal completion	3	5	4	5	5	5	5	4	5	3	5	5	5	3	1	5	2	2	3	4	4	5	1	1	1	1	Male	19	Student		Undergraduate	6-12 ten thousand yuan	Hubei province	Wuhan city
314	117.136.64.246									2020-2-29 23:35	2020-2-29 23:38	Chrome 66.0.3359.126	Android Linux 9	2mins24s	Normal completion	2	2	2	1	1	5	5	2	2	2	2	2	2	2	2	2	2	2	2	2	2	2	2	2	2	2	Male	19	Student		Undergraduate	0-2.4 million	Sichuan Province	Chengdu City
315	42.90.203.90									2020-2-29 23:54	2020-2-29 23:56	Chrome 66.0.3359.126	Android Linux 9	2mins11s	Normal completion	5	5	5	1	1	5	5	5	5	1	1	1	1	5	4	4	4	2	4	4	3	3	4	1	1	1	Female	20	Student		Undergraduate	0-2.4 million	Gansu Province	Wuwei City
316	223.104.93.69									2020-3-1 0:09	2020-3-1 0:13	Chrome 66.0.3359.126	Android Linux 10	4mins26s	Normal completion	4	5	4	4	5	4	4	4	4	4	4	4	4	2	1	1	1	2	1	1	2	2	1	1	1	1	Male	20	Student		Undergraduate	0-2.4 million	Guangxi Zhuang Autonomous Region	Guigang City
317	182.123.253.145									2020-3-1 0:26	2020-3-1 0:29	Chrome 66.0.3359.126	Android Linux 9	3mins10s	Normal completion	5	5	5	4	4	5	5	2	1	2	1	2	1	1	1	1	1	2	1	1	1	3	2	1	1	1	Male	19	Student		Undergraduate	0-2.4 million	Henan Province	Xinyang City
318	117.141.144.217									2020-3-1 0:37	2020-3-1 0:40	Chrome 66.0.3359.126	Android Linux 8.1.0	2mins52s	Normal completion	3	3	3	5	1	3	5	5	2	5	1	5	1	1	1	1	1	2	1	1	1	1	1	1	1	1	Male	19	Student		Undergraduate	6-12 ten thousand yuan	Guangxi Zhuang Autonomous Region	Wuzhou City
319	223.89.203.56									2020-3-1 8:49	2020-3-1 8:54	Chrome 66.0.3359.126	Android Linux 9	4mins23s	Normal completion	4	4	4	3	3	3	3	3	3	3	3	3	3	4	1	1	3	2	4	4	4	4	2	2	3	2	Female	19	Student		Undergraduate	0-2.4 million	Henan Province	Shangqiu City
320	171.42.131.249									2020-3-1 12:17	2020-3-1 12:19	Chrome 66.0.3359.126	Android Linux 9	1mins59s	Normal completion	5	5	5	4	4	5	5	5	5	2	5	5	5	5	5	5	5	2	4	4	5	5	5	1	1	1	Male	20	Student		Undergraduate	0-2.4 million	Hubei province	Provincial adminsistrative unit
321	117.136.74.201									2020-3-1 12:16	2020-3-1 12:19	Chrome 67.0.3396.87	Android Linux 9	2mins33s	Normal completion	5	4	5	3	3	2	2	3	4	4	4	2	3	2	2	3	2	2	2	2	2	2	1	1	1	1	Male	19	Student		Undergraduate	2.4-6 ten thousand yuan	Hubei province	Jingzhou City
322	103.98.240.19									2020-3-1 12:17	2020-3-1 12:19	Chrome 66.0.3359.126	Android Linux 9	2mins54s	Normal completion	5	5	5	5	5	5	5	5	5	5	5	5	5	5	5	2	5	2	5	5	5	5	3	3	1	3	Female	20	Student		Undergraduate	0-2.4 million	Hubei province	Xiangyang City
323	117.154.147.125									2020-3-1 12:19	2020-3-1 12:21	Chrome 66.0.3359.126	Android Linux 10	1mins49s	Normal completion	5	5	5	2	5	1	1	2	2	1	1	1	1	2	1	2	2	2	2	3	2	4	2	1	2	3	Female	21	Student		College	2.4-6 ten thousand yuan	Hubei province	Xiangyang City
324	117.152.191.216									2020-3-1 12:23	2020-3-1 12:26	Chrome 66.0.3359.126	Android Linux 5.1	2mins55s	Normal completion	5	4	4	5	3	4	3	5	3	5	3	5	5	4	1	2	3	2	4	4	3	3	2	1	1	1	Male	20	Student		Undergraduate	0-2.4 million	Hubei province	Xiaogan City
325	117.151.149.134									2020-3-1 12:26	2020-3-1 12:29	Unknown Browser	iPhone iOS 13.3.1	3mins14s	Normal completion	5	5	5	3	1	5	5	3	2	1	1	2	3	3	1	3	3	2	3	4	3	5	3	1	1	1	Female	20	Student		Undergraduate	Over 120,000 yuan	Hubei province	Jingzhou City
326	27.28.249.219									2020-3-1 12:32	2020-3-1 12:34	Chrome 66.0.3359.126	Android Linux 9	2mins50s	Normal completion	5	5	5	1	1	1	4	1	4	1	4	4	4	5	5	5	5	2	3	2	5	5	5	5	5	5	Male	5	Student		Undergraduate	0-2.4 million	Hubei province	Shiyan City
327	117.151.148.229									2020-3-1 12:33	2020-3-1 12:36	Chrome 66.0.3359.126	Android Linux 10	3mins0s	Normal completion	5	5	5	3	4	4	4	4	4	2	2	2	2	2	1	2	2	2	2	2	1	4	4	2	4	2	Female	20	Student		Undergraduate	6-12 ten thousand yuan	Hubei province	Jingzhou City
328	117.136.53.23									2020-3-1 12:34	2020-3-1 12:37	Chrome 67.0.3396.87	Android Linux 9	3mins17s	Normal completion	5	5	5	4	4	1	3	3	4	3	3	1	3	1	1	1	1	2	3	1	1	1	1	1	1	1	Female	22	Student		College	2.4-6 ten thousand yuan	Hubei province	Jingzhou City
329	43.227.137.155									2020-3-1 12:38	2020-3-1 12:40	Chrome 66.0.3359.126	Android Linux 9	2mins8s	Normal completion	5	5	5	4	3	3	3	3	3	3	4	3	3	3	2	2	3	2	3	3	3	4	3	2	2	2	Female	20	Student		Undergraduate	2.4-6 ten thousand yuan	Hubei province	Jingzhou City
330	183.94.181.63									2020-3-1 12:41	2020-3-1 12:42	Chrome 67.0.3396.87	Android Linux 9	1mins28s	Normal completion	5	5	5	4	4	4	4	4	4	4	4	4	4	4	4	4	4	4	4	4	4	4	3	4	3	4	Female	20	Student		Undergraduate	6-12 ten thousand yuan	Hubei province	Jingzhou City
331	117.151.148.222									2020-3-1 12:41	2020-3-1 12:44	Chrome 66.0.3359.126	Android Linux 6.0.1	2mins35s	Normal completion	5	5	5	3	5	4	5	3	4	2	3	3	3	4	3	4	5	2	5	4	4	5	5	2	2	2	Female	20	Student		Undergraduate	0-2.4 million	Hubei province	Jingzhou City
332	117.136.53.54									2020-3-1 12:42	2020-3-1 12:46	Unknown Browser	iPhone iOS 12.0	3mins43s	Normal completion	4	3	4	5	4	4	4	3	4	3	4	4	3	3	1	4	3	2	3	3	3	4	3	2	3	3	Female	17	Student		High school and below	2.4-6 ten thousand yuan	Hubei province	Wuhan city
333	117.153.219.129									2020-3-1 12:45	2020-3-1 12:48	Chrome 66.0.3359.126	Android Linux 7.1.1	3mins10s	Normal completion	5	5	5	4	2	4	2	4	3	3	4	4	5	3	1	3	3	2	5	3	3	3	5	2	1	1	Female	20	Student		Undergraduate	2.4-6 ten thousand yuan	Hubei province	Xiaogan City
334	111.60.195.126									2020-3-1 12:47	2020-3-1 12:50	Unknown Browser	iPhone iOS 13.3.1	2mins30s	Normal completion	5	5	5	1	1	5	5	1	1	1	1	1	1	1	1	1	3	2	2	3	5	3	2	1	1	1	Male	20	Student		Undergraduate	6-12 ten thousand yuan	Hubei province	Jingzhou City
335	117.151.147.113									2020-3-1 12:49	2020-3-1 12:55	Chrome 66.0.3359.126	Android Linux 6.0	5mins50s	Normal completion	5	5	5	5	5	5	5	5	5	5	5	5	5	2	2	2	2	2	2	2	2	2	2	3	5	3	Female	32	Corporate staff		High school and below	2.4-6 ten thousand yuan	Hubei province	Jingzhou City
336	171.82.119.64									2020-3-1 12:55	2020-3-1 12:57	Unknown Browser	iPhone iOS 13.1.3	1mins51s	Normal completion	5	5	5	3	4	3	3	3	3	1	1	1	1	1	3	2	1	2	1	2	3	2	3	1	2	1	Female	22	Student		Undergraduate	2.4-6 ten thousand yuan	Hubei province	Wuhan city
337	119.103.147.164									2020-3-1 12:53	2020-3-1 12:58	Chrome 67.0.3396.87	Android Linux 10	4mins47s	Normal completion	4	4	4	1	2	3	3	2	3	1	2	1	3	3	2	3	2	2	2	4	2	4	2	1	1	1	Male	20	Student		Undergraduate	6-12 ten thousand yuan	Hubei province	Jingzhou City
338	117.154.154.106									2020-3-1 12:57	2020-3-1 13:00	Chrome 66.0.3359.126	Android Linux 6.0	3mins24s	Normal completion	4	5	5	4	4	4	4	4	4	3	3	4	4	4	4	5	5	2	5	5	5	5	4	2	1	1	Female	20	Student		Undergraduate	0-2.4 million	Hubei province	Xiangyang City
339	117.151.147.191									2020-3-1 12:57	2020-3-1 13:04	Chrome 67.0.3396.87	Android Linux 9	6mins36s	Normal completion	4	5	4	4	2	4	3	4	2	4	4	4	4	3	3	3	4	2	3	3	4	4	4	4	4	5	Male	50	Self-employed		High school and below	2.4-6 ten thousand yuan	Hubei province	Jingzhou City
340	27.20.184.188									2020-3-1 13:03	2020-3-1 13:06	Chrome 66.0.3359.126	Android Linux 8.1.0	3mins6s	Normal completion	4	4	4	3	4	5	5	4	3	4	4	4	4	4	3	5	5	2	4	4	5	5	5	5	5	3	Male	15	Student		High school and below	2.4-6 ten thousand yuan	Hubei province	Jingzhou City
341	117.136.23.179									2020-3-1 13:12	2020-3-1 13:15	Unknown Browser	iPhone iOS 13.3.1	3mins31s	Normal completion	5	5	5	2	2	3	3	2	2	1	1	1	2	1	1	1	1	2	1	2	1	1	1	1	2	1	Female	21	Student		Undergraduate	0-2.4 million	Hubei province	Shiyan City
342	112.43.73.253									2020-3-1 13:17	2020-3-1 13:20	Chrome 66.0.3359.126	Android Linux 10	3mins16s	Normal completion	5	5	5	3	2	1	1	1	2	1	1	1	2	1	1	1	1	2	2	3	1	2	2	1	1	1	Female	21	Student		Undergraduate	0-2.4 million	Xinjiang Uygur Autonomous Region	Urumqi City
343	119.103.18.104									2020-3-1 13:25	2020-3-1 13:30	Chrome 66.0.3359.126	Android Linux 9	5mins27s	Normal completion	3	3	3	5	3	4	5	3	3	4	4	3	2	2	1	2	1	2	1	3	1	1	1	1	2	2	Male	36	Corporate staff		College	2.4-6 ten thousand yuan	Hubei province	Jingzhou City
344	27.20.184.33									2020-3-1 13:40	2020-3-1 13:45	Chrome 66.0.3359.126	Android Linux 9	5mins28s	Normal completion	4	4	5	3	3	1	1	2	3	3	3	2	2	1	1	1	2	2	1	2	1	2	1	1	1	1	Male	21	Student		Undergraduate	2.4-6 ten thousand yuan	Hubei province	Jingzhou City
345	117.136.83.115									2020-3-1 13:55	2020-3-1 13:57	Chrome 66.0.3359.126	Android Linux 9	1mins51s	Normal completion	5	5	5	2	3	4	4	4	4	4	4	4	4	3	2	2	2	2	3	3	1	3	2	1	2	2	Male	20	Student		Undergraduate	0-2.4 million	Hubei province	Xiaogan City
346	27.20.182.231									2020-3-1 14:16	2020-3-1 14:51	Chrome 66.0.3359.126	Android Linux 7.1.1	35mins39s	Normal completion	4	4	4	2	2	1	1	1	1	1	1	1	1	4	4	5	4	2	1	2	5	4	4	1	1	1	Female	43	Self-employed		High school and below	0-2.4 million	Hubei province	Jingzhou City
347	103.98.240.239									2020-3-1 15:26	2020-3-1 15:28	Chrome 66.0.3359.126	Android Linux 8.1.0	1mins46s	Normal completion	5	4	4	4	4	4	4	3	3	3	3	3	3	2	2	2	2	2	3	3	2	2	2	1	1	1	Male	21	Student		Undergraduate	2.4-6 ten thousand yuan	Hubei province	Jingzhou City
348	43.227.137.24									2020-3-1 15:35	2020-3-1 15:37	Chrome 66.0.3359.126	Android Linux 9	2mins45s	Normal completion	5	5	4	3	3	3	4	5	5	3	3	3	3	4	4	3	4	4	4	3	4	4	4	3	4	4	Male	23	Student		Undergraduate	6-12 ten thousand yuan	Hubei province	Wuhan city
349	223.104.20.103									2020-3-1 15:48	2020-3-1 15:50	Chrome 66.0.3359.126	Android Linux 7.1.2	2mins21s	Normal completion	5	5	5	1	2	4	4	4	4	3	3	3	3	3	2	2	3	2	4	3	3	4	3	1	1	1	Female	20	Student		Undergraduate	0-2.4 million	Hubei province	Xianning City
350	111.60.195.123									2020-3-1 17:44	2020-3-1 17:46	Chrome 66.0.3359.126	Android Linux 9	2mins40s	Normal completion	5	5	5	2	3	5	3	5	4	4	3	4	2	2	2	4	1	2	2	3	2	3	2	1	1	3	Female	20	Student		Undergraduate	2.4-6 ten thousand yuan	Hubei province	Jingzhou City
351	106.4.80.218									2020-3-1 18:32	2020-3-1 18:33	Unknown Browser	iPhone iOS 13.3.1	1mins7s	Normal completion	5	5	5	5	5	5	5	5	5	5	5	5	5	5	5	5	5	2	5	5	5	5	5	5	5	5	Male	20	Student		Undergraduate	Over 120,000 yuan	Jiangxi Province	Shangrao City
352	117.151.147.191									2020-3-1 18:55	2020-3-1 19:03	Chrome 67.0.3396.87	Android Linux 5.1	7mins13s	Normal completion	4	3	3	2	2	3	2	3	3	2	2	2	3	4	4	4	4	2	2	2	3	3	4	4	2	2	Male	50	Self-employed		High school and below	0-2.4 million	Hubei province	Jingzhou City
353	171.82.223.237									2020-3-1 22:50	2020-3-1 22:56	Chrome 66.0.3359.126	Android Linux 8.0.0	5mins16s	Normal completion	5	5	5	2	1	5	3	3	3	3	3	3	2	3	1	5	5	2	1	5	5	5	3	3	1	2	Female	43	Self-employed		High school and below	0-2.4 million	Hubei province	Jingzhou City
354	183.199.95.220									2020-3-5 12:12	2020-3-5 12:14	Chrome 66.0.3359.126	Android Linux 9	1mins54s	Normal completion	4	5	4	3	3	3	3	2	4	4	1	3	1	3	3	3	3	2	2	4	3	4	3	2	2	1	Male	21	Student		Undergraduate	2.4-6 ten thousand yuan	Hebei Province	Handan City
355	117.157.150.48									2020-3-5 12:15	2020-3-5 12:16	Chrome 66.0.3359.126	Android Linux 9	1mins33s	Normal completion	3	3	4	2	3	2	3	4	4	2	3	3	3	2	2	2	2	2	4	3	2	3	3	3	2	2	Male	21	Student		Undergraduate	2.4-6 ten thousand yuan	Gansu Province	Zhangye City
356	27.225.52.117									2020-3-5 12:21	2020-3-5 12:23	Chrome 67.0.3396.87	Android Linux 10	1mins50s	Normal completion	4	3	3	3	2	3	3	3	3	3	3	3	3	3	3	3	4	3	3	3	4	4	3	4	3	4	Male	30	Corporate staff		Master's degree and above	6-12 ten thousand yuan	Jiangxi Province	Jingdezhen City
357	39.158.202.64									2020-3-5 23:18	2020-3-5 23:21	Chrome 66.0.3359.126	Android Linux 10	2mins25s	Normal completion	4	3	3	2	4	2	2	1	1	1	1	1	1	1	1	2	3	2	2	2	2	3	2	1	1	2	Male	20	Student		Undergraduate	6-12 ten thousand yuan	Jiangxi Province	Ganzhou City
358	27.226.24.187									2020-3-7 23:08	2020-3-7 23:09	Chrome 67.0.3396.87	Android Linux 9	1mins54s	Normal completion	5	3	5	2	5	5	5	5	5	3	5	5	5	3	4	5	3	4	4	4	3	3	5	5	3	5	Male	21	Student		Undergraduate	0-2.4 million	Gansu Province	Baiyin City
359	223.104.57.31									2020-3-7 23:08	2020-3-7 23:11	Chrome 66.0.3359.126	Android Linux 9	2mins59s	Normal completion	5	4	5	3	3	3	3	3	3	4	4	4	3	3	2	5	4	2	2	4	1	4	3	2	3	2	Female	19	Student		Undergraduate	0-2.4 million	Gansu Province	Linxia Hui Autonomous Prefecture
360	117.157.153.200									2020-3-7 23:08	2020-3-7 23:12	Chrome 66.0.3359.126	Android Linux 9	4mins34s	Normal completion	4	4	4	3	3	3	3	4	4	4	4	3	3	1	1	1	1	2	3	3	3	4	3	3	3	2	Male	19	Student		Undergraduate	2.4-6 ten thousand yuan	Gansu Province	Gannan Tibetan Autonomous Prefecture
361	117.157.200.18									2020-3-7 23:14	2020-3-7 23:15	Chrome 66.0.3359.126	Android Linux 9	0mins34s	Normal completion	3	5	3	5	1	5	1	5	1	5	5	5	3	1	1	3	2	2	3	3	2	3	3	1	1	1	Male	20	Student		Undergraduate	0-2.4 million	Gansu Province	Lanzhou City
362	39.149.16.214									2020-3-7 23:17	2020-3-7 23:19	Chrome 66.0.3359.126	Android Linux 9	2mins8s	Normal completion	5	4	5	3	1	1	4	4	2	3	3	3	2	3	1	2	3	2	1	2	3	4	3	1	1	1	Female	20	Student		Undergraduate	0-2.4 million	Henan Province	Luoyang City
363	58.219.97.131									2020-3-7 23:23	2020-3-7 23:24	Unknown Browser	iPhone iOS 13.3.1	1mins37s	Normal completion	4	4	4	2	3	2	3	3	2	2	2	2	2	3	2	2	2	2	3	3	3	2	2	2	3	2	Female	18	Student		Undergraduate	6-12 ten thousand yuan	Jiangsu Province	Wuxi City
364	124.152.217.237									2020-3-7 23:39	2020-3-7 23:41	Chrome 66.0.3359.126	Android Linux 9	2mins7s	Normal completion	3	3	3	4	1	3	2	3	4	3	2	3	4	3	3	4	3	2	3	3	2	3	2	3	3	3	Male	20	Student		Undergraduate	2.4-6 ten thousand yuan	Gansu Province	Qingyang City
365	27.227.127.134									2020-3-8 7:02	2020-3-8 7:07	Chrome 66.0.3359.126	Android Linux 9	4mins59s	Normal completion	5	4	4	5	3	3	3	5	3	4	3	4	3	2	1	2	3	2	3	3	2	2	3	1	1	1	Female	20	Student		Undergraduate	0-2.4 million	Gansu Province	Baiyin City
366	223.91.8.149									2020-3-8 8:10	2020-3-8 8:13	Chrome 66.0.3359.126	Android Linux 9	2mins7s	Normal completion	5	5	5	4	4	2	2	2	3	3	3	3	2	4	3	4	3	2	3	3	3	3	3	3	3	3	Male	19	Student		Undergraduate	0-2.4 million	Henan Province	Zhoukou City
367	42.90.221.158									2020-3-8 10:25	2020-3-8 10:28	Chrome 62.0.3202.84	Android Linux 8.1.0	2mins51s	Normal completion	5	4	4	4	2	2	4	4	1	3	1	2	1	1	1	2	1	2	2	2	2	2	2	1	1	1	Female	22	Student		Undergraduate	0-2.4 million	Gansu Province	Longnan City
368	223.104.64.37									2020-3-9 12:43	2020-3-9 12:45	Chrome 67.0.3396.87	Android Linux 8.1.0	2mins0s	Normal completion	4	5	4	3	1	2	2	2	2	1	1	1	1	3	1	1	2	2	2	3	2	2	1	1	1	1	Female	18	Student		Undergraduate	6-12 ten thousand yuan	Guangdong Province	Huizhou City
369	223.104.63.32									2020-3-9 21:58	2020-3-9 21:59	Unknown Browser	iPhone iOS 13.3.1	0mins52s	Normal completion	3	5	3	1	1	1	1	1	1	1	1	1	1	1	1	1	1	2	1	1	1	1	1	1	1	1	Male	22	Student		Undergraduate	Over 120,000 yuan	Guangdong Province	Shenzhen City
370	120.216.162.6									2020-3-9 22:04	2020-3-9 22:08	Unknown Browser	iPhone iOS 13.3	3mins51s	Normal completion	4	4	5	3	2	3	3	2	2	2	2	3	4	4	2	3	4	2	2	5	3	4	3	3	3	4	Female	21	Student		Undergraduate	Over 120,000 yuan	Henan Province	Hebi City
371	223.167.152.14									2020-3-9 22:08	2020-3-9 22:11	Chrome 66.0.3359.126	Android Linux 6.0	2mins52s	Normal completion	5	5	5	1	2	5	4	5	3	5	4	5	4	5	5	5	5	2	5	5	5	5	5	2	1	3	Female	22	Student		Undergraduate	6-12 ten thousand yuan	Hubei province	Enshi Tujia and Miao Autonomous Prefecture
372	117.136.52.195									2020-3-9 22:14	2020-3-9 22:16	Unknown Browser	iPhone iOS 13.3	2mins6s	Normal completion	5	5	5	5	3	3	3	5	3	5	3	5	4	5	4	2	3	2	3	4	3	4	3	1	1	2	Female	23	Self-employed		College	2.4-6 ten thousand yuan	Hubei province	Xianning City
373	14.116.133.169									2020-3-9 22:18	2020-3-9 22:19	Chrome 66.0.3359.126	Android Linux 10	1mins29s	Normal completion	5	5	5	4	3	4	3	1	1	1	1	1	1	4	2	2	5	2	5	3	2	5	3	2	4	2	Female	21	Student		Undergraduate	Over 120,000 yuan	Shaanxi Province	Xi'an City
374	171.113.96.179									2020-3-9 22:19	2020-3-9 22:21	Unknown Browser	iPhone iOS 13.3	1mins40s	Normal completion	4	5	5	3	3	3	3	3	3	3	3	3	3	4	3	2	2	2	5	4	2	2	2	1	1	1	Male	26	Self-employed		Undergraduate	Over 120,000 yuan	Hubei province	Wuhan city
375	171.115.214.14									2020-3-9 22:18	2020-3-9 22:21	Unknown Browser	iPhone iOS 13.3.1	2mins23s	Normal completion	5	5	5	3	2	3	3	4	3	1	1	2	5	3	3	2	2	2	2	2	3	3	3	1	1	1	Female	21	Student		Undergraduate	6-12 ten thousand yuan	Hubei province	Shiyan City
376	120.229.32.222									2020-3-9 22:23	2020-3-9 22:25	Chrome 66.0.3359.126	Android Linux 10	2mins8s	Normal completion	5	5	5	1	1	3	3	2	2	1	1	1	1	3	1	3	1	2	3	2	4	4	5	3	2	5	Male	18	Student		Undergraduate	Over 120,000 yuan	Hubei province	Huanggang City
377	101.105.34.91									2020-3-9 22:30	2020-3-9 22:32	Unknown Browser	iPhone iOS 12.4.5	1mins46s	Normal completion	5	4	5	5	2	5	5	5	5	5	5	5	5	2	2	4	4	2	5	5	5	5	2	3	2	2	Female	20	Student		Undergraduate	6-12 ten thousand yuan	Guangdong Province	Shenzhen City
378	125.39.46.58									2020-3-9 22:29	2020-3-9 22:33	Chrome 66.0.3359.126	Android Linux 9	4mins3s	Normal completion	5	5	5	1	1	3	3	1	1	1	1	1	1	2	1	1	2	2	2	2	1	3	1	1	1	1	Female	21	Student		Undergraduate	6-12 ten thousand yuan	Henan Province	Hebi City
379	14.116.133.171									2020-3-9 22:33	2020-3-9 22:37	Chrome 66.0.3359.126	Android Linux 9	3mins24s	Normal completion	5	5	5	5	3	5	5	5	4	4	4	5	2	4	3	4	4	2	5	4	4	4	4	2	2	2	Female	22	Student		Undergraduate	0-2.4 million	Guangdong Province	Heyuan City
380	49.4.252.57									2020-3-9 22:38	2020-3-9 22:41	Chrome 67.0.3396.87	Android Linux 9	2mins30s	Normal completion	5	5	5	2	2	5	5	3	3	1	1	1	1	4	3	4	4	2	4	4	4	4	2	1	1	1	Male	20	Student		Undergraduate	2.4-6 ten thousand yuan	Shandong Province	Liaocheng city
381	58.251.112.211									2020-3-9 22:52	2020-3-9 22:57	Chrome 66.0.3359.126	Android Linux 8.0.0	4mins45s	Normal completion	2	4	3	2	3	2	3	2	3	1	1	1	1	2	2	2	2	2	2	3	4	4	3	1	1	2	Female	20	Student		Undergraduate	0-2.4 million	Guangdong Province	Guangzhou City
382	111.58.245.106									2020-3-9 22:58	2020-3-9 23:00	Chrome 66.0.3359.126	Android Linux 9	2mins23s	Normal completion	4	5	5	1	1	1	1	1	1	1	1	1	1	1	1	1	2	2	4	2	2	2	2	1	1	1	Male	22	Student		Undergraduate	Over 120,000 yuan	Guangxi Zhuang Autonomous Region	Beihai City
383	218.68.91.65									2020-3-9 22:57	2020-3-9 23:01	Chrome 66.0.3359.126	Android Linux 6.0.1	4mins41s	Normal completion	4	5	5	3	1	4	1	5	1	5	1	5	1	4	1	5	5	2	2	5	2	5	5	1	1	1	Female	20	Student		Undergraduate	Over 120,000 yuan	Gansu Province	Lanzhou City
384	103.98.240.189									2020-3-9 23:00	2020-3-9 23:02	Chrome 66.0.3359.126	Android Linux 10	2mins24s	Normal completion	4	5	4	4	4	4	4	4	4	4	4	4	4	3	1	3	1	2	1	3	3	3	2	1	1	1	Male	21	Student		Undergraduate	2.4-6 ten thousand yuan	Hubei province	Jingzhou City
385	119.123.205.250									2020-3-9 23:01	2020-3-9 23:03	Chrome 67.0.3396.87	Android Linux 8.1.0	2mins21s	Normal completion	5	5	5	4	3	5	5	2	2	2	3	2	2	1	1	1	1	2	2	2	2	2	2	1	1	1	Male	20	Student		Undergraduate	0-2.4 million	Guangdong Province	Shenzhen City
386	183.3.226.234									2020-3-9 23:05	2020-3-9 23:08	Chrome 66.0.3359.126	Android Linux 9	2mins59s	Normal completion	5	5	5	3	4	2	2	4	4	3	3	4	4	4	4	2	3	2	5	4	3	4	3	1	1	2	Female	20	Student		College	6-12 ten thousand yuan	Guangdong Province	Shenzhen City
387	118.181.45.1									2020-3-9 23:05	2020-3-9 23:09	Chrome 67.0.3396.87	Android Linux 8.1.0	3mins9s	Normal completion	5	5	5	3	4	4	4	4	4	3	3	3	3	5	4	4	5	2	5	5	4	4	3	1	1	1	Female	21	Student		Undergraduate	0-2.4 million	Gansu Province	Dingxi City
388	183.95.249.148									2020-3-10 0:57	2020-3-10 1:00	Chrome 66.0.3359.126	Android Linux 10	3mins34s	Normal completion	4	5	5	4	4	3	3	4	5	3	4	3	5	4	3	3	3	2	5	5	4	3	3	1	2	1	Female	24	Staff of government agencies and institutions		College	6-12 ten thousand yuan	Hubei province	Huanggang City
389	220.194.91.102					Î¢ÐÅ				2020-3-10 3:34	2020-3-10 3:38	Chrome 66.0.3359.126	Android Linux 9	3mins24s	Normal completion	5	5	5	5	3	5	3	2	2	5	5	5	5	4	3	3	4	2	4	4	5	5	4	1	1	1	Male	25	Corporate staff		Undergraduate	6-12 ten thousand yuan	Henan Province	Anyang City
390	117.152.30.250					Î¢ÐÅ				2020-3-10 8:09	2020-3-10 8:12	Chrome 66.0.3359.126	Android Linux 9	2mins46s	Normal completion	4	4	4	5	2	4	4	3	3	4	2	4	2	3	2	3	2	2	3	3	3	3	3	2	2	3	Female	20	Student		Undergraduate	Over 120,000 yuan	Hubei province	Provincial adminsistrative unit
391	27.17.90.106					Î¢ÐÅ				2020-3-10 11:20	2020-3-10 11:26	Chrome 67.0.3396.87	Android Linux 10	5mins23s	Normal completion	5	5	4	1	1	3	3	3	3	2	1	4	4	4	5	2	5	2	5	5	2	4	4	1	1	1	Male	21	Student		Undergraduate	Over 120,000 yuan	Hubei province	Wuhan city
392	58.247.212.98					Î¢ÐÅ				2020-3-10 11:59	2020-3-10 12:02	Chrome 66.0.3359.126	Android Linux 9	2mins21s	Normal completion	5	5	5	2	1	1	1	3	3	1	1	3	3	1	1	3	2	2	1	2	3	1	3	1	1	1	Female	20	Student		Undergraduate	6-12 ten thousand yuan	Hubei province	Jingzhou City
393	120.204.17.46					Î¢ÐÅ				2020-3-10 12:00	2020-3-10 12:03	Chrome 66.0.3359.126	Android Linux 8.0.0	3mins7s	Normal completion	4	5	5	3	3	1	1	2	3	1	1	1	2	3	1	3	4	2	1	1	4	1	5	1	1	1	Female	20	Student		Undergraduate	6-12 ten thousand yuan	Hubei province	Jingzhou City
394	103.98.240.132					Î¢ÐÅ				2020-3-10 12:01	2020-3-10 12:03	Unknown Browser	iPhone iOS 12.4	2mins51s	Normal completion	5	5	5	5	1	5	3	4	1	5	5	5	5	2	1	1	4	2	1	5	1	3	4	3	5	2	Female	20	Student		Undergraduate	2.4-6 ten thousand yuan	Hubei province	Jingmen City
395	49.210.33.111									2020-3-10 14:23	2020-3-10 14:25	Chrome 66.0.3359.126	Android Linux 9	1mins51s	Normal completion	5	5	5	5	5	5	5	5	5	5	5	5	5	5	1	3	3	2	1	1	1	1	3	3	3	3	Male	20	Student		Undergraduate	2.4-6 ten thousand yuan	Hubei province	Yichang City
396	171.114.66.171									2020-3-10 14:27	2020-3-10 14:29	Chrome 66.0.3359.126	Android Linux 10	2mins9s	Normal completion	3	5	3	5	3	5	5	3	3	2	4	2	4	1	1	1	1	2	2	1	1	1	1	1	1	1	Male	21	Student		Undergraduate	Over 120,000 yuan	Hubei province	Yichang City
397	223.104.36.39									2020-3-10 14:39	2020-3-10 14:45	Unknown Browser	iPhone iOS 12.1.4	6mins4s	Normal completion	4	3	4	3	5	3	4	3	3	3	2	4	4	3	1	4	3	2	5	3	4	5	4	2	3	3	Female	20	Student		Undergraduate	2.4-6 ten thousand yuan	Anhui Province	Tongling City
398	183.92.251.197									2020-3-10 15:48	2020-3-10 15:50	Chrome 66.0.3359.126	Android Linux 8.0.0	2mins26s	Normal completion	5	5	5	3	2	2	5	3	1	1	1	3	3	3	1	2	2	2	5	5	3	3	1	1	1	1	Male	21	Student		Undergraduate	6-12 ten thousand yuan	Hubei province	Xiaogan City
399	182.99.18.110									2020-3-10 17:34	2020-3-10 17:36	Chrome 66.0.3359.126	Android Linux 9	1mins37s	Normal completion	5	5	5	4	2	5	5	4	3	4	4	5	5	4	2	3	5	2	2	5	4	5	3	4	4	4	Male	22	Student		Undergraduate	Over 120,000 yuan	Jiangxi Province	Fuzhou City
400	117.153.64.119									2020-3-10 19:50	2020-3-10 19:52	Chrome 66.0.3359.126	Android Linux 10	2mins4s	Normal completion	5	5	5	2	5	5	5	5	4	5	5	5	5	3	1	1	2	2	2	4	2	2	3	1	3	1	Male	20	Student		Undergraduate	Over 120,000 yuan	Hubei province	Yichang City
401	117.155.253.216					Î¢ÐÅ				2020-3-11 0:33	2020-3-11 0:38	Chrome 66.0.3359.126	Android Linux 7.0.0	5mins18s	Normal completion	4	5	4	4	2	1	1	2	2	1	1	2	2	3	1	3	3	2	2	3	4	5	2	1	1	1	Male	24	Corporate staff		Undergraduate	6-12 ten thousand yuan	Hubei province	Huangshi City
402	223.104.145.25					Î¢ÐÅ				2020-3-11 10:46	2020-3-11 10:49	Chrome 66.0.3359.126	Android Linux 9	2mins11s	Normal completion	5	5	5	5	5	5	5	4	4	5	5	5	5	4	4	3	3	2	4	4	3	4	3	2	2	2	Male	25	Staff of government agencies and institutions		Undergraduate	6-12 ten thousand yuan	Hubei province	Xiangyang City
403	117.153.7.2					Î¢ÐÅ				2020-3-11 16:12	2020-3-11 16:14	Unknown Browser	iPhone iOS 13.3.1	1mins54s	Normal completion	5	5	5	2	2	3	3	5	5	5	3	3	3	1	1	1	1	2	1	1	1	5	1	1	1	1	Male	18	Student		Undergraduate	6-12 ten thousand yuan	Hubei province	Suizhou city
404	171.41.205.75					Î¢ÐÅ				2020-3-11 16:15	2020-3-11 16:17	Chrome 66.0.3359.126	Android Linux 10	1mins38s	Normal completion	5	4	5	1	1	1	1	1	1	1	1	1	1	3	1	5	5	5	5	5	5	5	5	5	5	5	Male	21	Student		Undergraduate	0-2.4 million	Hubei province	Jingzhou City
405	58.55.206.247					Î¢ÐÅ				2020-3-11 16:16	2020-3-11 16:20	Chrome 66.0.3359.126	Android Linux 10	3mins57s	Normal completion	4	4	3	4	2	1	1	3	5	2	4	2	3	2	1	1	2	2	1	2	2	5	2	1	1	1	Male	19	Student		Undergraduate	Over 120,000 yuan	Hubei province	Ezhou City
406	111.183.60.12					Î¢ÐÅ				2020-3-11 16:17	2020-3-11 16:22	Chrome 67.0.3396.87	Android Linux 9	4mins50s	Normal completion	5	5	5	5	4	5	3	4	4	4	4	4	4	3	3	3	3	2	3	4	3	4	2	1	1	1	Female	19	Student		Undergraduate	0-2.4 million	Hubei province	Huanggang City
407	117.151.144.96					Î¢ÐÅ				2020-3-11 16:21	2020-3-11 16:23	Chrome 66.0.3359.126	Android Linux 9	2mins8s	Normal completion	4	4	4	2	4	3	3	4	3	2	2	2	2	1	1	1	2	2	3	3	2	2	3	2	2	2	Female	20	Student		Undergraduate	0-2.4 million	Hubei province	Jingzhou City
408	117.151.147.18					Î¢ÐÅ				2020-3-11 16:27	2020-3-11 16:29	Chrome 66.0.3359.126	Android Linux 6.0	2mins10s	Normal completion	3	3	3	3	3	2	3	3	3	1	3	1	1	1	1	1	2	2	1	2	1	1	1	1	1	1	Female	21	Student		Undergraduate	0-2.4 million	Hubei province	Jingzhou City
409	103.27.25.107					Î¢ÐÅ				2020-3-11 16:30	2020-3-11 16:35	Unknown Browser	iPhone iOS 13.1.2	4mins29s	Normal completion	4	4	4	1	1	3	3	2	2	3	2	4	2	2	3	5	5	2	5	4	2	3	4	3	3	3	Male	18	Student		Undergraduate	2.4-6 ten thousand yuan	Hubei province	Wuhan city
410	183.95.250.60					Î¢ÐÅ				2020-3-11 16:32	2020-3-11 16:35	Chrome 66.0.3359.126	Android Linux 9	3mins21s	Normal completion	5	5	5	5	1	5	4	5	3	5	3	5	4	4	2	2	4	2	5	4	3	5	3	1	1	1	Female	19	Student		Undergraduate	2.4-6 ten thousand yuan	Hubei province	Jingzhou City
411	111.60.196.206					Î¢ÐÅ				2020-3-11 16:37	2020-3-11 16:38	Unknown Browser	iPhone iOS 13.3.1	1mins6s	Normal completion	3	3	3	3	3	3	3	3	3	3	3	3	3	3	3	3	3	3	3	3	3	3	3	3	3	3	Male	21	Student		High school and below	6-12 ten thousand yuan	Beijing City	Beijing City
412	58.246.221.161					Î¢ÐÅ				2020-3-11 16:40	2020-3-11 16:42	Chrome 66.0.3359.126	Android Linux 8.0.0	2mins24s	Normal completion	5	4	5	2	4	3	4	3	3	4	3	3	4	2	1	1	2	2	2	3	3	2	4	1	1	1	Female	20	Student		Undergraduate	0-2.4 million	Hubei province	Jingzhou City
413	114.236.137.201									2020-3-11 16:42	2020-3-11 16:46	Chrome 66.0.3359.126	Android Linux 8.0.0	3mins52s	Normal completion	3	3	3	3	3	3	3	3	3	3	3	3	3	2	1	1	2	2	2	2	1	1	2	3	5	1	Female	20	Student		College	0-2.4 million	Hubei province	Jingzhou City
414	119.103.233.115					Î¢ÐÅ				2020-3-11 16:44	2020-3-11 16:46	Chrome 66.0.3359.126	Android Linux 9	1mins45s	Normal completion	5	5	5	5	5	5	5	5	5	5	5	5	5	1	1	3	1	2	5	5	3	5	5	1	1	1	Female	20	Student		Undergraduate	Over 120,000 yuan	Hubei province	Jingzhou City
415	103.98.241.195					Î¢ÐÅ				2020-3-11 16:46	2020-3-11 16:49	Chrome 66.0.3359.126	Android Linux 9	2mins30s	Normal completion	5	5	5	5	5	5	5	1	5	1	1	1	5	5	1	3	4	2	4	5	3	3	5	2	1	1	Male	18	Student		Undergraduate	6-12 ten thousand yuan	Hubei province	Jingmen City
416	117.155.103.157					Î¢ÐÅ				2020-3-11 16:48	2020-3-11 16:51	Chrome 66.0.3359.126	Android Linux 9	3mins19s	Normal completion	5	5	5	4	3	5	5	4	3	2	2	4	3	1	1	1	1	2	2	3	1	5	1	1	2	1	Male	20	Student		Undergraduate	2.4-6 ten thousand yuan	Hubei province	Jingmen City
417	117.136.23.244					Î¢ÐÅ				2020-3-11 16:53	2020-3-11 16:55	Chrome 67.0.3396.87	Android Linux 10	2mins12s	Normal completion	2	2	2	4	4	4	4	1	2	1	1	1	1	1	1	1	1	2	1	1	1	3	1	2	2	1	Male	50	Student		Undergraduate	Over 120,000 yuan	Hubei province	Jingzhou City
418	42.93.156.174					Î¢ÐÅ				2020-3-11 17:09	2020-3-11 17:11	Chrome 66.0.3359.126	Android Linux 7.1.1	2mins16s	Normal completion	5	5	4	2	2	3	3	4	4	3	3	2	2	2	2	3	2	2	1	2	2	2	1	2	2	2	Male	ÐìÁ¢»ª	Student		College	0-2.4 million	Gansu Province	Baiyin City
419	183.92.250.3					Î¢ÐÅ				2020-3-11 17:09	2020-3-11 17:12	Chrome 66.0.3359.126	Android Linux 10	3mins21s	Normal completion	4	4	5	4	4	5	5	4	4	4	3	5	3	3	3	3	3	2	3	3	3	3	5	3	3	2	Male	20	Others	catering trade	High school and below	2.4-6 ten thousand yuan	Hubei province	Jingzhou City
420	123.151.77.91					Î¢ÐÅ				2020-3-11 20:21	2020-3-11 20:25	Chrome 66.0.3359.126	Android Linux 9	3mins44s	Normal completion	5	4	4	3	3	3	3	3	3	3	3	3	3	5	4	5	5	2	3	3	5	4	2	5	5	5	Female	50	Staff of government agencies and institutions		Undergraduate	2.4-6 ten thousand yuan	Hubei province	Jingmen City
421	27.20.138.187					Î¢ÐÅ				2020-3-11 21:12	2020-3-11 21:13	Chrome 66.0.3359.126	Android Linux 8.1.0	1mins42s	Normal completion	4	4	4	3	4	4	4	3	3	4	3	3	3	3	1	1	2	2	2	2	3	2	2	2	2	2	Female	22	Student		Undergraduate	0-2.4 million	Hubei province	Jingzhou City
422	171.82.131.173					Î¢ÐÅ				2020-3-11 22:05	2020-3-11 22:06	Chrome 67.0.3396.87	Android Linux 10	0mins41s	Normal completion	5	5	5	5	5	5	5	5	5	5	5	5	5	1	1	1	2	2	5	5	5	5	5	5	5	5	Male	19	Student		Undergraduate	6-12 ten thousand yuan	Hubei province	Provincial adminsistrative unit
423	183.92.251.252					Î¢ÐÅ				2020-3-11 22:04	2020-3-11 22:06	Unknown Browser	iPhone iOS 13.3.1	2mins32s	Normal completion	4	5	4	1	1	4	5	1	1	1	1	3	3	2	1	1	1	2	4	4	2	3	3	1	1	2	Female	14	Student		High school and below	Over 120,000 yuan	Hubei province	Provincial adminsistrative unit
424	171.112.224.8					Î¢ÐÅ				2020-3-11 22:04	2020-3-11 22:07	Unknown Browser	iPhone iOS 13.3.1	2mins56s	Normal completion	5	5	5	4	4	2	1	1	1	1	1	1	1	2	3	2	2	2	1	1	2	4	3	1	1	2	Female	40	Self-employed		College	Over 120,000 yuan	Hubei province	Provincial adminsistrative unit
425	27.26.149.247					Î¢ÐÅ				2020-3-12 7:51	2020-3-12 7:54	Chrome 67.0.3396.87	Android Linux 10	2mins2s	Normal completion	5	5	5	4	4	5	5	4	5	5	5	5	5	3	1	5	5	2	5	5	5	5	5	4	1	1	Female	19	Student		Undergraduate	0-2.4 million	Hubei province	Jingzhou City
426	27.20.182.226					Î¢ÐÅ				2020-3-12 11:19	2020-3-12 11:22	Chrome 66.0.3359.126	Android Linux 7.1.1	2mins32s	Normal completion	5	5	5	2	4	4	4	3	3	1	1	2	1	2	1	1	2	2	3	3	2	2	3	1	1	1	Female	19	Student		Undergraduate	0-2.4 million	Hubei province	Jingzhou City
427	112.97.219.66					Î¢ÐÅ				2020-3-12 14:34	2020-3-12 14:36	Chrome 67.0.3396.87	Android Linux 9	1mins11s	Normal completion	5	5	4	4	4	5	3	5	4	3	4	3	4	5	5	5	4	2	5	5	4	5	4	5	5	5	Female	20	Student		Undergraduate	Over 120,000 yuan	Hubei province	Wuhan city
428	117.15.94.40									2020-3-12 14:46	2020-3-12 14:48	Chrome 74.0.3729.186	Android Linux 10	1mins45s	Normal completion	5	5	5	3	5	5	5	5	5	3	3	5	3	3	1	3	4	2	2	5	4	5	5	1	1	3	Female	20	Student		Undergraduate	2.4-6 ten thousand yuan	Tianjin City	Tianjin City
429	111.34.186.186									2020-3-12 14:53	2020-3-12 14:55	Chrome 68.0.3440.91	Android Linux 9	2mins6s	Normal completion	5	5	5	3	4	3	3	4	3	3	3	3	3	2	1	1	1	2	3	3	1	3	2	1	1	1	Female	20	Student		Undergraduate	6-12 ten thousand yuan	Shandong Province	Yantai City
430	123.185.57.29									2020-3-12 15:01	2020-3-12 15:03	Chrome 43.0.2357.121	Android Linux 5.1.1	1mins42s	Normal completion	3	5	5	3	3	5	4	3	3	4	4	5	4	5	3	4	5	2	3	4	5	5	4	3	3	2	Female	19	Student		Undergraduate	6-12 ten thousand yuan	Liaoning Province	Dalian City
431	111.179.47.49									2020-3-12 15:01	2020-3-12 15:04	Unknown Browser	IPad iOS 12.4.5	3mins25s	Normal completion	5	5	4	1	3	1	2	1	3	1	5	1	4	1	1	1	1	2	3	3	1	5	3	1	3	1	Female	13	Student		High school and below	2.4-6 ten thousand yuan	Hubei province	Xianning City
432	117.157.104.108									2020-3-12 15:03	2020-3-12 15:06	Chrome 74.0.3729.136	Android Linux 9	3mins6s	Normal completion	5	5	4	2	1	4	1	1	1	1	1	1	1	3	2	1	3	2	2	3	4	4	1	1	1	1	Female	14	Student		High school and below	2.4-6 ten thousand yuan	Gansu Province	Lanzhou City
433	36.188.224.174									2020-3-12 15:05	2020-3-12 15:07	Chrome 43.0.2357.121	Android Linux 5.1	1mins54s	Normal completion	4	5	4	4	3	4	4	4	4	3	4	3	3	4	2	4	3	2	1	2	3	5	3	1	1	3	Female	18	Student		High school and below	0-2.4 million	Xinjiang Uygur Autonomous Region	Altay Prefecture
434	110.243.171.93									2020-3-12 15:06	2020-3-12 15:08	Chrome 69.0.3497.100	Android Linux 8.0.0	2mins9s	Normal completion	5	5	5	2	1	3	3	4	5	2	3	1	1	1	1	1	1	2	1	1	5	1	3	3	4	3	Female	16	Student		High school and below	2.4-6 ten thousand yuan	Hebei Province	Tangshan City
435	103.134.198.16									2020-3-12 15:08	2020-3-12 15:12	Unknown Browser	IPad iOS 10.3.3	3mins31s	Normal completion	4	4	4	1	1	5	5	2	2	1	1	2	2	3	1	2	2	2	4	4	3	5	2	1	1	1	Female	16	Student		High school and below	2.4-6 ten thousand yuan	Shandong Province	Qingdao City
436	39.181.162.240									2020-3-12 15:17	2020-3-12 15:19	Unknown Browser	iPhone iOS 11.4	2mins7s	Normal completion	5	5	4	4	1	2	5	5	5	5	3	5	3	3	2	3	3	2	3	3	3	3	3	1	1	1	Female	18	Student		High school and below	0-2.4 million	Zhejiang Province	Taizhou City
437	113.57.245.153									2020-3-12 15:18	2020-3-12 15:20	Chrome 66.0.3359.126	Android Linux 9	1mins58s	Normal completion	4	4	4	3	3	4	4	3	3	2	2	2	2	3	1	1	3	2	4	3	4	4	3	1	1	1	Male	20	Student		Undergraduate	6-12 ten thousand yuan	Hubei province	Yichang City
438	157.255.172.19					Î¢ÐÅ				2020-3-12 15:19	2020-3-12 15:20	Chrome 66.0.3359.126	Android Linux 9	1mins22s	Normal completion	5	5	5	5	5	5	5	5	5	5	5	5	5	5	5	5	5	2	5	5	5	5	5	5	5	5	Female	23	Student		Undergraduate	0-2.4 million	Hubei province	Wuhan city
439	58.101.100.12									2020-3-12 15:19	2020-3-12 15:21	Chrome 70.0.3538.110	Android Linux 9	1mins55s	Normal completion	4	4	4	4	2	4	4	3	3	2	2	4	2	3	3	2	4	2	4	4	4	3	3	3	3	2	Female	20	Student		Undergraduate	2.4-6 ten thousand yuan	Zhejiang Province	Hangzhou City
440	223.104.97.137									2020-3-12 15:21	2020-3-12 15:23	Unknown Browser	iPhone iOS 10.3.2	2mins16s	Normal completion	5	5	5	4	1	4	4	4	2	4	2	4	2	3	2	3	3	2	4	3	3	4	3	2	3	2	Female	18	Student		High school and below	2.4-6 ten thousand yuan	Guizhou Province	Tongren City
441	60.17.158.3									2020-3-12 15:34	2020-3-12 15:37	Chrome 55.0.2883.91	Android Linux 6.0	2mins52s	Normal completion	5	5	4	4	2	5	3	3	2	3	1	3	2	3	3	4	3	2	2	2	2	3	3	2	2	2	Female	20	Student		Undergraduate	0-2.4 million	Liaoning Province	Anshan City
442	119.176.53.202									2020-3-12 15:42	2020-3-12 15:45	Microsoft Internet Explorer 11.0	Windows 7	2mins49s	Normal completion	5	5	5	4	5	4	5	3	5	3	5	2	5	4	2	3	3	2	2	5	3	3	2	1	1	1	Female	18	Student		High school and below	0-2.4 million	Shandong Province	Weifang City
443	171.81.147.166									2020-3-12 15:43	2020-3-12 15:45	Unknown Browser	IPad iOS 13.3.1	2mins20s	Normal completion	4	4	4	4	2	4	2	4	3	4	4	4	4	3	2	4	4	2	3	3	4	4	4	2	2	2	Male	17	Student		High school and below	0-2.4 million	Hubei province	Provincial adminsistrative unit
444	183.202.3.12									2020-3-12 15:46	2020-3-12 15:47	Unknown Browser	iPhone iOS 12.0	1mins24s	Normal completion	5	5	5	4	2	4	4	5	3	5	2	5	3	3	2	3	3	2	4	4	3	5	3	2	2	3	Female	21	Student		Undergraduate	Over 120,000 yuan	Shanxi Province	Taiyuan City
445	103.57.12.131									2020-3-12 16:04	2020-3-12 16:07	Chrome 55.0.2883.91	Android Linux 7.1.1	2mins37s	Normal completion	5	5	4	5	2	5	5	5	3	5	3	5	2	3	1	5	5	2	5	5	5	5	5	2	2	1	Female	20	Student		Undergraduate	2.4-6 ten thousand yuan	Shanghai City	Shanghai City
446	124.135.7.136									2020-3-12 16:10	2020-3-12 16:11	Chrome 74.0.3729.136	Android Linux 9	1mins15s	Normal completion	5	5	5	2	2	1	1	2	1	1	1	1	1	1	1	3	1	2	4	4	4	5	1	1	1	1	Female	19	Student		Undergraduate	6-12 ten thousand yuan	Shandong Province	Qingdao City
447	223.74.231.2									2020-3-12 16:12	2020-3-12 16:15	Chrome 74.0.3729.136	Android Linux 9	2mins39s	Normal completion	5	5	5	2	4	2	2	3	4	2	2	4	2	2	2	4	2	2	2	3	4	3	3	2	2	2	Female	23	Student		Undergraduate	0-2.4 million	Guangdong Province	Jieyang City
448	171.223.112.230									2020-3-12 16:13	2020-3-12 16:15	Chrome 70.0.3538.64	Android Linux 9	1mins50s	Normal completion	5	5	5	5	1	5	2	5	2	5	2	5	2	4	3	2	2	2	2	2	2	5	3	1	1	1	Female	23	Staff of government agencies and institutions		Undergraduate	Over 120,000 yuan	Sichuan Province	Chengdu City
449	119.129.50.195									2020-3-12 16:16	2020-3-12 16:20	Chrome 70.0.3538.110	Android Linux 9	4mins43s	Normal completion	4	4	4	4	5	4	4	4	4	4	4	4	4	4	4	4	4	4	4	4	4	4	4	4	4	4	Female	18	Student		High school and below	6-12 ten thousand yuan	Guangdong Province	Guangzhou City
450	171.12.242.143									2020-3-12 16:19	2020-3-12 16:21	Chrome 64.0.3282.140	Windows NT 10.0	1mins23s	Normal completion	3	5	4	1	1	1	1	1	1	1	1	1	1	1	2	1	2	2	1	1	1	2	1	1	1	1	Female	17	Student		High school and below	6-12 ten thousand yuan	Henan Province	Zhumadian City
451	117.151.98.71									2020-3-12 17:01	2020-3-12 17:04	Chrome 70.0.3538.110	Android Linux 9	3mins2s	Normal completion	4	5	5	2	1	3	4	1	2	1	1	1	1	3	1	2	2	2	2	2	3	2	4	1	1	1	Female	16	Student		High school and below	Over 120,000 yuan	Hubei province	Wuhan city
452	36.98.163.115									2020-3-12 17:30	2020-3-12 17:31	Chrome 74.0.3729.136	Android Linux 9	1mins45s	Normal completion	5	5	5	3	1	1	1	3	2	3	2	3	2	3	1	1	5	2	3	5	3	5	1	1	1	1	Female	19	Student		Undergraduate	6-12 ten thousand yuan	Hebei Province	Shijiazhuang City
453	171.115.137.235					Î¢ÐÅ				2020-3-12 18:11	2020-3-12 18:15	Opera	Android Linux 8.0.0	3mins29s	Normal completion	5	4	5	3	3	3	3	3	3	3	3	2	2	5	5	4	5	2	3	3	4	4	3	3	3	1	Female	22	Corporate staff		College	6-12 ten thousand yuan	Hubei province	Enshi Tujia and Miao Autonomous Prefecture
454	117.136.53.42					Î¢ÐÅ				2020-3-12 18:15	2020-3-12 18:17	Chrome 67.0.3396.87	Android Linux 9	1mins47s	Normal completion	5	5	5	5	3	2	3	4	5	3	5	4	4	5	5	5	5	5	5	5	5	5	5	5	5	5	Female	22	Corporate staff		Undergraduate	0-2.4 million	Hubei province	Wuhan city
455	113.68.150.15					Î¢ÐÅ				2020-3-12 18:16	2020-3-12 18:19	Unknown Browser	iPhone iOS 13.1.3	3mins31s	Normal completion	5	5	5	3	3	4	4	4	4	3	3	3	3	5	3	2	4	2	4	4	2	3	5	3	3	3	Female	22	Student		Undergraduate	2.4-6 ten thousand yuan	Guangdong Province	Guangzhou City
456	175.18.136.153									2020-3-12 18:47	2020-3-12 18:48	Chrome 74.0.3729.136	Android Linux 9	1mins31s	Normal completion	5	5	5	5	1	1	1	5	2	5	2	5	2	5	4	4	5	2	5	5	5	5	3	3	3	2	Female	18	Student		High school and below	2.4-6 ten thousand yuan	Jilin Province	Songyuan City
457	112.64.68.83									2020-3-12 18:49	2020-3-12 18:51	Unknown Browser	iPhone iOS 13.3	2mins11s	Normal completion	5	5	5	2	3	5	5	5	5	5	4	5	4	5	3	3	4	2	4	4	5	5	4	2	2	3	Female	22	Student		Undergraduate	2.4-6 ten thousand yuan	Shanghai City	Shanghai City
458	117.136.23.103									2020-3-12 18:51	2020-3-12 18:54	Chrome 74.0.3729.136	Android Linux 9	2mins44s	Normal completion	4	5	5	5	3	4	4	5	4	3	3	3	3	1	1	1	1	2	3	2	1	3	2	1	1	1	Female	20	Student		Undergraduate	6-12 ten thousand yuan	Hubei province	Wuhan city
459	58.246.221.143					Î¢ÐÅ				2020-3-12 19:03	2020-3-12 19:06	Chrome 66.0.3359.126	Android Linux 8.0.0	2mins29s	Normal completion	5	5	5	1	1	1	1	1	1	1	1	1	1	3	2	4	4	2	3	3	5	5	3	3	2	2	Female	22	Student		Undergraduate	2.4-6 ten thousand yuan	Hubei province	Enshi Tujia and Miao Autonomous Prefecture
460	111.181.253.120					Î¢ÐÅ				2020-3-12 20:35	2020-3-12 20:37	Unknown Browser	iPhone iOS 13.3.1	2mins33s	Normal completion	5	5	5	5	5	5	5	3	3	3	3	3	3	5	1	4	3	4	4	5	4	5	5	5	5	5	Female	22	Student		Undergraduate	0-2.4 million	Hubei province	Enshi Tujia and Miao Autonomous Prefecture
461	223.104.176.199									2020-3-12 21:52	2020-3-12 21:53	Chrome 62.0.3202.84	Android Linux 8.1.0	1mins19s	Normal completion	5	5	5	2	1	1	1	1	1	1	1	1	1	2	1	2	2	2	1	1	2	2	1	1	1	1	Female	20	Student		Undergraduate	6-12 ten thousand yuan	Liaoning Province	Dalian City
462	39.190.223.57									2020-3-12 21:58	2020-3-12 22:01	Unknown Browser	iPhone iOS 12.3.1	3mins31s	Normal completion	5	5	4	2	2	5	3	2	2	1	1	2	3	4	1	1	2	2	2	5	2	5	5	4	2	2	Male	18	Student		College	6-12 ten thousand yuan	Zhejiang Province	Ningbo City
463	157.255.192.118					Î¢ÐÅ				2020-3-14 17:17	2020-3-14 17:18	Chrome 66.0.3359.126	Android Linux 10	0mins56s	Normal completion	5	5	5	5	5	5	5	5	5	5	5	5	5	5	5	5	5	5	5	5	5	5	5	5	5	5	Female	20	Student		Undergraduate	6-12 ten thousand yuan	Hubei province	Wuhan city
464	119.142.178.140					Î¢ÐÅ				2020-3-14 17:20	2020-3-14 17:21	Chrome 67.0.3396.87	Android Linux 10	0mins46s	Normal completion	5	5	5	5	5	5	5	5	5	5	5	5	5	5	5	5	5	5	5	5	5	5	5	5	5	5	Female	21	Student		Undergraduate	2.4-6 ten thousand yuan	Guangdong Province	Chaozhou City
465	58.250.137.193					Î¢ÐÅ				2020-3-14 17:27	2020-3-14 17:31	Chrome 66.0.3359.126	Android Linux 9	3mins46s	Normal completion	5	5	5	1	1	1	1	3	3	1	1	1	1	5	4	5	5	2	4	5	5	5	1	1	1	1	Male	20	Student		Undergraduate	0-2.4 million	Hubei province	Jingmen City
466	113.13.217.32					Î¢ÐÅ				2020-3-15 8:54	2020-3-15 8:57	Unknown Browser	iPhone iOS 13.3.1	3mins4s	Normal completion	3	4	3	5	1	5	1	5	3	5	3	5	3	5	5	3	5	2	4	5	3	5	4	1	1	1	Female	21	Student		College	2.4-6 ten thousand yuan	Guangxi Zhuang Autonomous Region	Guilin City
467	117.140.171.15					Î¢ÐÅ				2020-3-15 9:19	2020-3-15 9:21	Unknown Browser	iPhone iOS 12.4	2mins14s	Normal completion	5	5	5	3	3	3	3	3	3	3	3	3	3	5	3	5	3	2	5	5	3	3	5	1	1	1	Female	28	Corporate staff		Undergraduate	6-12 ten thousand yuan	Guangxi Zhuang Autonomous Region	Guilin City
468	112.96.170.190					Î¢ÐÅ				2020-3-15 15:26	2020-3-15 15:28	Chrome 67.0.3396.87	Android Linux 10	1mins59s	Normal completion	5	5	5	3	1	2	4	4	2	1	1	2	1	3	1	2	2	2	2	2	3	4	2	2	1	1	Female	21	Student		Undergraduate	Over 120,000 yuan	Chongqing City	Chongqing City
469	58.16.228.68					Î¢ÐÅ				2020-3-15 15:39	2020-3-15 15:43	Unknown Browser	iPhone iOS 11.4.1	4mins15s	Normal completion	5	5	5	3	3	3	3	4	4	3	3	3	3	3	3	3	3	3	3	3	3	3	3	3	3	3	Male	30	Staff of government agencies and institutions		Undergraduate	6-12 ten thousand yuan	Sichuan Province	Luzhou City
470	119.84.153.163					Î¢ÐÅ				2020-3-16 12:43	2020-3-16 12:47	Chrome 66.0.3359.126	Android Linux 9	4mins21s	Normal completion	4	4	4	5	5	5	5	5	5	5	5	3	5	3	1	2	2	2	3	4	5	3	2	2	2	3	Female	14	Student		High school and below	0-2.4 million	Chongqing City	Chongqing City
471	113.111.61.232					Î¢ÐÅ				2020-3-16 17:07	2020-3-16 17:09	Chrome 66.0.3359.126	Android Linux 9	2mins18s	Normal completion	5	5	5	5	2	5	3	5	3	5	1	5	2	3	2	2	3	2	5	3	1	5	2	1	1	1	Female	27	Corporate staff		Master's degree and above	2.4-6 ten thousand yuan	Guangdong Province	Guangzhou City
472	101.104.97.26					Î¢ÐÅ				2020-3-16 17:07	2020-3-16 17:10	Opera	Android Linux 8.0.0	2mins57s	Normal completion	4	5	5	4	2	5	5	4	3	4	2	4	2	2	1	3	3	2	2	4	4	5	2	1	1	1	Female	22	Student		Undergraduate	2.4-6 ten thousand yuan	Guangdong Province	Guangzhou City
473	14.115.82.233					Î¢ÐÅ				2020-3-16 17:08	2020-3-16 17:12	Chrome 66.0.3359.126	Android Linux 8.0.0	3mins23s	Normal completion	5	5	5	4	2	4	2	5	3	3	1	4	2	4	3	3	4	2	4	4	4	4	4	1	1	1	Female	21	Student		Undergraduate	0-2.4 million	Guangdong Province	Zhongshan City
474	113.116.49.149					Î¢ÐÅ				2020-3-16 17:12	2020-3-16 17:15	Chrome 66.0.3359.126	Android Linux 10	3mins15s	Normal completion	4	5	4	5	3	5	3	5	3	4	2	4	3	4	2	4	3	2	5	4	4	5	4	2	3	1	Female	21	Student		Undergraduate	0-2.4 million	Hubei province	Huangshi City
475	163.179.49.47					Î¢ÐÅ				2020-3-16 17:16	2020-3-16 17:19	Chrome 66.0.3359.126	Android Linux 10	2mins59s	Normal completion	5	5	5	5	4	5	5	5	4	5	5	5	5	4	3	3	2	2	3	3	2	3	3	1	1	1	Female	29	Others	Professional technicians	Undergraduate	6-12 ten thousand yuan	Guangdong Province	Zhongshan City
476	223.73.231.54					Î¢ÐÅ				2020-3-16 17:21	2020-3-16 17:24	Unknown Browser	iPhone iOS 13.3.1	2mins41s	Normal completion	5	4	4	4	1	4	1	4	1	4	1	3	1	4	3	4	4	2	3	3	4	4	3	2	2	2	Female	30	Corporate staff		Undergraduate	6-12 ten thousand yuan	Guangdong Province	Shantou
477	113.81.199.224					Î¢ÐÅ				2020-3-16 17:23	2020-3-16 17:27	Chrome 66.0.3359.126	Android Linux 8.0.0	3mins31s	Normal completion	5	5	5	5	4	5	4	4	4	3	2	5	5	3	1	3	1	2	5	5	5	5	4	1	1	1	Female	23	Corporate staff		Undergraduate	2.4-6 ten thousand yuan	Hubei province	Jingmen City
478	111.208.112.52					Î¢ÐÅ				2020-3-16 17:25	2020-3-16 17:27	Chrome 67.0.3396.87	Android Linux 8.0.0	2mins16s	Normal completion	5	5	5	2	4	2	4	4	4	3	3	4	4	4	2	2	4	2	2	2	4	4	4	2	2	2	Female	35	Others	liberal professions	Undergraduate	Over 120,000 yuan	Jiangsu Province	Nantong City
479	117.136.12.39					Î¢ÐÅ				2020-3-16 17:26	2020-3-16 17:27	Unknown Browser	iPhone iOS 13.3.1	1mins35s	Normal completion	5	4	4	4	1	4	1	4	1	4	1	4	1	4	2	4	4	2	3	3	4	4	3	2	2	2	Female	60	Others	retire	College	2.4-6 ten thousand yuan	Guangdong Province	Shantou
480	59.35.113.52					Î¢ÐÅ				2020-3-16 17:29	2020-3-16 17:30	Unknown Browser	iPhone iOS 13.3.1	1mins20s	Normal completion	5	5	5	5	4	5	4	5	5	5	5	5	5	5	4	5	5	2	5	4	5	5	5	4	3	4	Female	22	Student		Undergraduate	6-12 ten thousand yuan	Hubei province	Wuhan city
481	120.229.120.190					Î¢ÐÅ				2020-3-16 17:33	2020-3-16 17:36	Chrome 66.0.3359.126	Android Linux 7.1.2	3mins38s	Normal completion	4	4	3	2	2	4	4	3	3	2	2	1	1	2	2	2	2	2	1	2	3	2	1	1	2	1	Female	27	Corporate staff		College	6-12 ten thousand yuan	Hubei province	Suizhou city
482	120.239.246.41					Î¢ÐÅ				2020-3-16 17:34	2020-3-16 17:37	Chrome 66.0.3359.126	Android Linux 6.0.1	3mins4s	Normal completion	5	5	4	3	1	3	1	4	1	3	2	4	2	3	2	3	4	2	3	4	4	4	4	4	4	3	Female	22	Student		Undergraduate	2.4-6 ten thousand yuan	Guangdong Province	Meizhou City
483	113.103.4.48					Î¢ÐÅ				2020-3-16 17:35	2020-3-16 17:37	Unknown Browser	iPhone iOS 12.1.3	2mins47s	Normal completion	4	5	4	3	4	4	4	2	1	1	1	2	1	2	1	1	3	2	4	3	4	3	2	1	1	1	Female	26	Self-employed		High school and below	0-2.4 million	Hubei province	Shiyan City
484	103.27.26.167					Î¢ÐÅ				2020-3-16 17:38	2020-3-16 17:40	Chrome 66.0.3359.126	Android Linux 10	1mins35s	Normal completion	5	5	5	5	3	5	3	5	3	5	3	5	3	4	2	5	5	2	5	5	5	5	5	3	3	3	Female	28	Staff of government agencies and institutions		Master's degree and above	6-12 ten thousand yuan	Hubei province	Jingmen City
485	223.104.64.90					Î¢ÐÅ				2020-3-16 17:38	2020-3-16 17:40	Chrome 66.0.3359.126	Android Linux 10	1mins51s	Normal completion	4	4	5	4	2	4	4	3	3	2	2	5	5	3	2	2	4	2	4	3	3	4	2	2	2	2	Male	21	Student		Undergraduate	2.4-6 ten thousand yuan	Guangdong Province	Yunfu City
486	223.104.66.176					Î¢ÐÅ				2020-3-16 17:39	2020-3-16 17:41	Chrome 66.0.3359.126	Android Linux 10	1mins8s	Normal completion	5	5	5	4	5	3	3	4	4	3	3	4	3	5	3	4	3	2	4	4	4	4	5	4	3	3	Female	22	Student		Undergraduate	0-2.4 million	Guangdong Province	Shantou
487	14.122.148.17					Î¢ÐÅ				2020-3-16 17:42	2020-3-16 17:45	Chrome 66.0.3359.126	Android Linux 5.1.1	3mins5s	Normal completion	5	5	5	5	5	3	5	5	5	5	5	5	5	3	1	1	2	2	3	3	5	2	1	1	1	1	Female	29	Self-employed		College	0-2.4 million	Hubei province	Yichang City
488	59.35.114.44					Î¢ÐÅ				2020-3-16 17:44	2020-3-16 17:46	Chrome 66.0.3359.126	Android Linux 9	2mins20s	Normal completion	4	5	5	5	5	4	4	4	4	3	3	3	3	4	2	2	4	2	3	4	4	5	5	2	2	2	Female	23	Student		Undergraduate	6-12 ten thousand yuan	Guangdong Province	Shantou
489	223.104.65.112					Î¢ÐÅ				2020-3-16 18:03	2020-3-16 18:03	Chrome 66.0.3359.126	Android Linux 10	0mins56s	Normal completion	5	5	5	5	4	5	4	5	4	5	4	5	4	5	4	5	4	5	4	5	4	5	5	4	5	4	Female	21	Student		Undergraduate	0-2.4 million	Guangdong Province	Jiangmen City
490	113.110.113.8					Î¢ÐÅ				2020-3-16 18:02	2020-3-16 18:05	Chrome 66.0.3359.126	Android Linux 8.0.0	2mins59s	Normal completion	5	5	5	3	2	3	4	3	3	3	3	4	4	4	2	5	3	2	3	4	3	4	4	4	4	4	Female	18	Student		Undergraduate	0-2.4 million	Ningxia Hui Autonomous Region	Guyuan City
491	120.239.46.99					Î¢ÐÅ				2020-3-16 18:13	2020-3-16 18:16	Chrome 77.0.3865.120	Android Linux 9	2mins42s	Normal completion	4	4	4	4	3	4	3	3	3	4	3	4	4	4	2	3	4	2	5	4	4	4	4	4	4	4	Female	23	Student		Undergraduate	2.4-6 ten thousand yuan	Guangdong Province	Maominsg City
492	218.14.53.192					Î¢ÐÅ				2020-3-16 18:16	2020-3-16 18:22	Chrome 66.0.3359.126	Android Linux 8.1.0	5mins34s	Normal completion	5	5	5	3	3	5	5	5	5	3	3	3	3	3	3	3	3	2	3	3	3	5	3	1	1	1	Female	26	Corporate staff		College	0-2.4 million	Guangdong Province	Zhongshan City
493	223.74.126.89					Î¢ÐÅ				2020-3-16 18:39	2020-3-16 18:41	Unknown Browser	iPhone iOS 13.3	2mins31s	Normal completion	5	5	5	4	2	1	1	3	1	1	1	1	1	3	1	1	1	2	1	5	3	1	1	1	1	1	Female	24	Student		Undergraduate	6-12 ten thousand yuan	Guangdong Province	Shantou
494	112.97.56.195					Î¢ÐÅ				2020-3-16 18:43	2020-3-16 18:44	Chrome 66.0.3359.126	Android Linux 9	1mins26s	Normal completion	5	4	4	2	2	2	2	2	2	2	2	1	2	3	3	2	2	2	3	3	3	3	2	2	2	2	Male	22	Student		Undergraduate	0-2.4 million	Guangdong Province	Shenzhen City
495	120.231.213.69					Î¢ÐÅ				2020-3-16 18:49	2020-3-16 18:51	Chrome 67.0.3396.87	Android Linux 10	1mins59s	Normal completion	5	5	4	3	1	3	1	3	1	1	1	3	1	2	2	1	2	2	3	2	4	4	3	1	1	1	Female	21	Student		Undergraduate	0-2.4 million	Guangdong Province	Shanwei City
496	113.117.196.44					Î¢ÐÅ				2020-3-16 19:26	2020-3-16 19:30	Unknown Browser	iPhone iOS 13.3	3mins57s	Normal completion	5	5	5	5	4	5	5	5	5	5	5	5	5	3	1	3	3	2	5	3	3	3	4	1	1	1	Female	30	Self-employed		College	0-2.4 million	Guangdong Province	Zhongshan City
497	117.162.78.89					Î¢ÐÅ				2020-3-16 22:48	2020-3-16 22:50	Chrome 66.0.3359.126	Android Linux 9	1mins50s	Normal completion	5	5	4	4	4	3	4	4	3	4	4	4	3	4	3	4	4	2	4	4	4	3	3	4	4	3	Male	18	Student		Undergraduate	0-2.4 million	Jiangxi Province	Ji'an City
498	59.41.23.34					Î¢ÐÅ				2020-3-17 10:47	2020-3-17 10:49	Chrome 67.0.3396.87	Android Linux 10	1mins23s	Normal completion	5	5	5	3	3	4	4	4	4	3	3	3	3	4	1	1	1	1	4	2	3	3	3	1	1	1	Male	22	Student		Undergraduate	6-12 ten thousand yuan	Guangdong Province	Guangzhou City
499	223.198.96.70					Î¢ÐÅ				2020-3-18 20:54	2020-3-18 20:55	Chrome 66.0.3359.126	Android Linux 10	1mins33s	Normal completion	4	4	4	4	2	2	2	4	4	5	4	5	5	4	3	4	4	2	3	3	5	5	3	3	3	3	Female	20	Student		College	0-2.4 million	Hainan Province	Danzhou City
500	117.136.13.104					Î¢ÐÅ				2020-3-18 21:02	2020-3-18 21:04	Chrome 66.0.3359.126	Android Linux 9	2mins9s	Normal completion	5	5	5	4	2	2	2	2	2	4	2	3	3	3	2	3	4	2	1	2	2	2	2	3	3	2	Female	20	Student		Undergraduate	0-2.4 million	Hainan Province	Danzhou City
501	223.104.65.128					Î¢ÐÅ				2020-03-19 08:49:02	2020-03-19 08:52:59	Chrome 70.0.3538.110	Android Linux 8.0.0	3mins57s	Normal completion	4	3	5	4	2	5	5	4	3	4	1	4	1	3	1	1	4	2	4	4	2	5	4	1	1	1	Male	20	Student		Undergraduate	2.4-6 ten thousand yuan	Hubei province	Yichang City
502	113.75.44.218					Î¢ÐÅ				2020-03-19 09:13:52	2020-03-19 09:16:12	Chrome 67.0.3396.87	Android Linux 9	2mins20s	Normal completion	5	5	5	4	3	3	3	3	3	3	2	3	3	3	2	3	2	2	3	3	3	4	3	2	2	2	Male	20	Student		Undergraduate	Over 120,000 yuan	Guangdong Province	Guangzhou City
503	223.104.1.66					Î¢ÐÅ				2020-03-19 16:46:16	2020-03-19 16:48:29	Chrome 77.0.3865.120	Android Linux 10	2mins13s	Normal completion	4	5	4	5	2	5	5	3	3	3	2	4	3	3	3	3	4	2	4	4	4	3	2	1	1	3	Female	21	Student		Undergraduate	6-12 ten thousand yuan	Guangdong Province	Meizhou City
