# Supplementary material for: The Influence of COVID-19 on Irrational Consumption Behavior in a Chinese Sample: Based on a Serial Mediating Model
Source: Front Psychol. 2021 Oct 25;12:718797. doi: 10.3389/fpsyg.2021.718797 (PMC8576605; doi:10.3389/fpsyg.2021.718797)
Supplement: Supplementary file 1 [file Data_Sheet_1.zip › Data/text encoding 1.csv]

browser	os	status	Q1_A1	Q2_A1	Q3_A1	Q4_R4_A1	Q4_R4_A2	Q4_R2_A1	Q4_R2_A2	Q4_R3_A1	Q4_R3_A2	Q4_R5_A1	Q4_R5_A2	Q4_R6_A1	Q4_R6_A2	Q5_A3	Q5_A4	Q5_A5	Q5_A6	Q5_A11	Q5_A7	Q5_A8	Q5_A9	Q5_A10	Q6_A3	Q6_A4	Q6_A6	Q6_A5	Q7	Q8_A1_open	Q9	Q9_open	Q10	Q11	Q12_A0_open	Q12_A1_open
Unknown Browser	iPhone iOS 11.2.6	1	4	4	4	4	3	5	5	5	5	4	4	5	5	4	5	3	5	2	3	5	5	5	5	1	1	1	2	21	3		5	5	Guangdong Province	Shenzhen City
Unknown Browser	iPhone iOS 13.3.1	1	4	4	3	4	2	5	5	3	3	2	2	4	2	3	1	4	1	2	2	2	2	2	2	2	2	1	1	22	3		5	4	Guangdong Province	Zhaoqing City
Chrome 67.0.3396.87	Android Linux 9	1	5	5	5	4	3	4	4	5	4	5	5	4	4	5	3	4	5	2	4	4	4	5	4	5	5	5	2	19	3		5	4	Hubei province	Jingzhou City
Unknown Browser	IPad iOS 13.3.1	1	5	5	5	3	1	5	5	4	2	2	2	2	2	5	3	5	4	2	5	5	4	5	4	4	4	3	2	21	3		5	3	Guangdong Province	Jieyang City
Unknown Browser	iPhone iOS 12.4.2	1	5	5	5	5	4	4	4	5	5	5	4	5	4	4	1	2	4	2	5	4	3	5	3	2	1	1	2	20	3		5	4	Guangdong Province	Shenzhen City
Chrome 67.0.3396.87	Android Linux 9	1	5	5	4	4	4	5	3	5	5	4	4	4	4	5	3	4	4	2	4	4	4	5	4	5	5	4	2	20	3		5	4	Hubei province	Jingzhou City
Chrome 66.0.3359.126	Android Linux 9	1	5	5	5	2	5	2	5	3	1	3	1	3	1	3	1	2	4	2	2	2	5	5	3	1	1	1	2	20	3		5	5	Guangdong Province	Zhongshan City
Unknown Browser	iPhone iOS 13.3	1	5	5	5	5	3	5	3	5	4	5	5	5	5	2	1	2	1	2	3	1	1	4	3	3	1	3	2	21	3		5	5	Guangdong Province	Guangzhou City
Unknown Browser	iPhone iOS 13.3	1	5	5	5	3	3	4	4	3	3	2	2	2	2	4	1	2	3	2	4	4	3	3	2	1	1	1	2	21	3		5	3	Guangdong Province	Foshan City
Chrome 66.0.3359.126	Android Linux 10	1	5	5	5	4	3	5	5	3	3	2	2	5	2	4	2	2	4	2	4	4	2	4	4	2	2	2	1	19	3		5	5	Jiangxi Province	Shangrao City
Chrome 66.0.3359.126	Android Linux 9	1	5	4	4	4	3	4	4	5	5	4	4	5	2	3	1	3	5	2	4	3	2	5	4	1	4	2	2	20	3		5	3	Guangdong Province	Shenzhen City
Chrome 66.0.3359.126	Android Linux 9	1	5	5	4	5	3	3	3	5	4	4	4	4	4	4	2	2	4	2	4	4	4	4	3	3	3	3	2	20	3		5	5	Guangdong Province	Foshan City
Chrome 53.0.2875.116	Windows Wechat	1	5	5	5	4	2	5	1	3	1	4	4	3	2	4	1	2	4	2	2	4	4	5	1	1	1	1	2	21	3		5	3	Guangdong Province	Dongguan City
Chrome 66.0.3359.126	Android Linux 10	1	5	5	4	5	1	5	2	5	1	5	3	5	2	4	2	1	1	2	4	4	4	5	4	2	1	1	2	20	3		5	6	Guangdong Province	Foshan City
Chrome 66.0.3359.126	Android Linux 9	1	4	4	5	3	3	5	3	4	4	4	4	3	3	3	3	3	3	2	3	3	3	5	3	2	2	3	2	20	3		5	5	Guangdong Province	Foshan City
Unknown Browser	iPhone iOS 12.3.1	1	3	5	5	5	1	5	3	5	3	5	2	5	4	4	1	3	5	2	4	4	4	4	2	1	1	1	2	21	3		5	5	Guangdong Province	Foshan City
Unknown Browser	iPhone iOS 13.3.1	1	5	5	5	2	3	2	3	2	3	2	3	2	3	2	2	1	2	2	2	3	2	2	3	1	2	2	2	21	3		5	6	Guangdong Province	Foshan City
Unknown Browser	iPhone iOS 12.4.1	1	5	5	5	1	1	4	4	4	4	1	1	1	1	4	1	5	4	2	5	5	5	5	2	2	2	2	2	20	3		5	6	Guangdong Province	Foshan City
Chrome 66.0.3359.126	Android Linux 9	1	5	5	5	5	3	4	2	2	2	2	2	2	1	5	5	5	5	2	5	5	5	5	2	1	1	1	2	23	3		5	3	Guangdong Province	Yunfu City
Unknown Browser	iPhone iOS 12.4	1	5	5	5	2	4	2	2	5	4	3	4	3	3	4	2	4	5	2	4	4	4	5	2	2	2	4	2	22	3		4	5	Guangdong Province	Shenzhen City
Unknown Browser	iPhone iOS 13.3.1	1	5	5	5	2	3	5	5	5	4	4	4	5	5	3	2	3	4	2	4	4	5	5	5	2	2	2	2	21	3		5	4	Guangdong Province	Foshan City
Chrome 66.0.3359.126	Android Linux 8.0.0	1	4	5	3	3	4	3	3	4	2	2	1	1	1	2	2	2	4	2	4	4	2	2	2	1	1	1	2	20	3		5	5	Guangdong Province	Foshan City
Chrome 66.0.3359.126	Android Linux 9	1	5	5	5	4	5	5	5	5	4	4	4	4	2	4	2	2	5	2	4	5	5	4	3	2	1	1	2	19	3		5	3	Guangdong Province	Yunfu City
Chrome 66.0.3359.126	Android Linux 9	1	4	4	4	2	2	2	2	3	3	3	3	3	3	3	1	1	3	2	2	2	2	2	2	1	1	1	2	22	3		5	3	Guangdong Province	Jieyang City
Chrome 67.0.3396.87	Android Linux 8.1.0	1	4	4	4	3	4	4	4	4	4	4	4	4	4	4	4	4	4	4	4	4	4	4	4	4	4	4	2	20	3		5	3	Guangdong Province	Jiangmen City
Chrome 66.0.3359.126	Android Linux 8.0.0	1	5	5	5	5	4	5	5	5	5	1	3	1	4	2	1	1	2	2	4	4	5	5	5	1	5	3	2	21	3		5	4	Guangdong Province	Meizhou City
Chrome 66.0.3359.126	Android Linux 8.1.0	1	5	5	5	4	2	5	5	5	4	5	2	5	2	5	5	4	4	2	3	4	4	5	3	2	3	2	2	22	3		5	3	Guangdong Province	Jiangmen City
Unknown Browser	IPad iOS 13.3.1	1	4	5	3	3	1	1	1	2	1	2	3	2	2	2	1	2	4	2	3	2	2	4	3	1	1	1	2	20	3		5	5	Jiangxi Province	Fuzhou City
Unknown Browser	iPhone iOS 11.3	1	5	5	5	5	2	4	3	5	2	4	5	5	5	4	1	2	4	2	5	5	4	4	2	1	3	1	2	20	3		5	5	Guangdong Province	Foshan City
Unknown Browser	iPhone iOS 12.0	1	5	5	5	3	4	3	3	4	3	2	2	2	1	5	4	4	4	2	3	3	3	3	3	1	1	1	2	20	3		5	6	Yunnan Province	Kunming City
Unknown Browser	iPhone iOS 12.4.1	1	5	5	5	2	1	4	3	3	3	2	2	2	2	3	3	3	2	2	3	3	2	3	2	2	2	2	2	21	3		5	5	Guangdong Province	Jiangmen City
Chrome 67.0.3396.87	Android Linux 9	1	5	5	5	4	3	4	3	5	3	3	4	5	5	5	5	4	4	2	5	5	5	5	4	2	4	1	2	20	3		5	6	Sichuan Province	Meishan City
Chrome 67.0.3396.87	Android Linux 9	1	4	5	3	4	2	4	3	5	2	4	3	3	3	4	2	4	5	2	4	4	5	5	4	3	3	4	2	20	3		5	6	Guangdong Province	Dongguan City
Unknown Browser	iPhone iOS 13.3.1	1	4	4	4	3	4	4	4	3	3	2	3	2	3	2	2	2	2	2	3	3	3	4	3	2	3	2	1	23	3		5	5	Guangdong Province	Jiangmen City
Chrome 67.0.3396.87	Android Linux 10	1	4	4	4	5	3	5	5	5	4	5	3	5	3	3	2	1	1	2	3	3	3	3	3	3	3	3	2	19	3		5	3	Hunan Province	Hengyang City
Unknown Browser	iPhone iOS 13.3.1	1	5	5	5	4	3	5	5	4	5	2	5	3	5	3	3	3	4	2	4	5	3	5	4	1	2	1	2	19	3		5	6	Anhui Province	Chizhou City
Chrome 66.0.3359.126	Android Linux 9	1	5	5	5	1	4	3	4	4	4	4	4	1	1	1	1	1	1	2	4	4	1	5	1	2	1	1	2	21	3		5	5	Guangdong Province	Maoming City
Unknown Browser	iPhone iOS 13.3	1	5	5	4	4	2	4	2	4	2	1	2	3	1	1	1	1	1	2	1	1	1	3	1	1	1	1	2	21	3		5	4	Guangdong Province	Guangzhou City
Unknown Browser	iPhone iOS 13.3	1	4	5	4	3	1	4	3	4	3	4	4	3	2	4	4	5	3	2	4	4	5	2	2	1	1	3	1	21	3		5	4	Guangdong Province	Zhongshan City
Chrome 67.0.3396.87	Android Linux 9	1	3	4	5	4	3	4	4	3	2	5	1	5	5	4	1	4	4	2	3	2	2	3	3	1	1	1	2	21	3		5	3	Hunan Province	Hengyang City
Chrome 67.0.3396.87	Android Linux 10	1	3	4	5	5	3	3	3	5	3	4	4	3	3	3	3	4	5	2	4	3	1	5	4	1	1	1	2	28	5	unemployed	5	6	Guangdong Province	Guangzhou City
Chrome 66.0.3359.126	Android Linux 10	1	5	5	5	2	4	2	2	4	4	4	2	4	2	4	2	2	2	2	2	2	2	2	2	1	1	1	1	30	2		5	5	Guangdong Province	Guangzhou City
Chrome 67.0.3396.87	Android Linux 8.1.0	1	3	4	4	1	5	5	2	5	2	3	1	5	2	3	1	1	1	2	3	4	2	4	2	1	1	1	2	21	3		5	6	Guangdong Province	Foshan City
Chrome 66.0.3359.126	Android Linux 7.1.1	1	5	5	5	1	1	5	1	1	1	1	1	1	1	1	1	1	1	2	5	1	3	2	3	2	3	1	2	21	3		5	4	Guangdong Province	Chaozhou City
Chrome 66.0.3359.126	Android Linux 9	1	5	5	5	3	1	3	1	3	1	1	1	4	1	3	1	1	1	2	3	2	2	2	3	1	1	1	1	20	3		5	4	Guangdong Province	Heyuan City
Chrome 66.0.3359.126	Android Linux 10	1	5	5	5	4	3	3	3	4	4	5	3	3	3	3	1	2	1	2	3	1	1	2	1	1	1	1	2	20	3		5	3	Guangdong Province	Dongguan City
Chrome 66.0.3359.126	Android Linux 9	1	5	5	5	3	3	3	2	4	5	3	4	2	5	3	2	2	3	2	4	3	2	4	3	3	3	2	2	20	3		5	3	Henan Province	Luohe City
Unknown Browser	iPhone iOS 10.3.1	1	4	5	5	5	1	5	3	5	2	5	1	5	1	3	1	2	3	2	5	5	3	5	3	1	1	1	2	20	3		5	5	Guangdong Province	Huizhou City
Chrome 66.0.3359.126	Android Linux 7.1.2	1	5	5	5	2	2	3	3	3	3	2	2	4	4	3	2	3	3	2	4	4	3	3	2	1	1	2	2	20	3		5	4	Hubei province	Jingzhou City
Chrome 66.0.3359.126	Android Linux 8.1.0	1	4	4	4	4	4	4	4	4	4	4	4	3	4	3	2	3	3	2	3	3	3	3	4	2	2	2	2	20	3		5	3	Hubei province	Jingzhou City
Chrome 66.0.3359.126	Android Linux 7.0	1	5	5	5	3	3	3	3	3	3	3	3	3	3	2	2	1	3	2	2	4	4	5	3	2	1	1	2	19	3		5	4	Guangdong Province	Shantou
Unknown Browser	iPhone iOS 11.0	1	5	5	5	4	3	4	3	4	3	4	3	4	3	4	2	4	4	2	4	4	4	4	4	2	2	2	2	21	3		4	3	Guangdong Province	Guangzhou City
Unknown Browser	iPhone iOS 12.1.4	1	4	4	4	2	2	3	3	4	4	2	2	4	4	4	3	3	4	2	4	4	4	3	4	2	2	4	2	21	3		5	4	Guangdong Province	Guangzhou City
Chrome 66.0.3359.126	Android Linux 9	1	5	5	5	5	3	4	5	5	4	5	3	5	3	4	2	2	3	2	4	4	3	4	2	1	1	1	2	20	3		5	3	Guangdong Province	Yunfu City
Chrome 66.0.3359.126	Android Linux 9	1	5	5	5	4	4	2	2	5	5	4	4	4	4	5	5	5	5	2	5	5	5	5	5	2	2	2	2	19	3		5	4	Guangdong Province	Shenzhen City
Chrome 66.0.3359.126	Android Linux 8.1.0	1	4	4	4	4	2	3	2	4	3	4	3	4	3	3	3	3	3	2	3	3	3	4	3	2	2	2	2	19	3		5	3	Guangdong Province	Yunfu City
Chrome 67.0.3396.87	Android Linux 10	1	4	4	4	3	3	3	3	3	3	3	3	3	3	2	2	2	2	2	2	2	2	2	2	2	2	2	2	23	3		5	4	Guangdong Province	Jieyang City
Chrome 66.0.3359.126	Android Linux 9	1	5	5	5	4	3	4	4	4	4	4	3	5	3	4	3	4	4	2	4	4	4	5	4	3	2	3	2	20	3		5	4	Guangdong Province	Huizhou City
Chrome 66.0.3359.126	Android Linux 8.0.0	1	3	4	5	3	4	3	3	4	3	4	3	4	3	3	1	1	4	2	5	4	3	3	2	1	1	1	2	20	3		5	3	Guangdong Province	Qingyuan City
Chrome 66.0.3359.126	Android Linux 9	1	5	5	5	1	3	1	3	5	3	5	3	5	3	3	3	3	3	2	3	3	3	3	3	2	1	1	2	18	3		5	3	Guangdong Province	Maoming City
Unknown Browser	iPhone iOS 11.3	1	3	3	3	4	4	4	4	4	4	4	4	4	4	4	4	4	4	4	4	3	4	4	4	4	4	4	2	18	3		5	6	Guangdong Province	Zhuhai City
Chrome 67.0.3396.87	Android Linux 10	1	5	5	5	4	4	4	4	5	5	4	4	4	4	4	5	2	2	2	4	4	2	2	4	2	1	1	2	20	3		5	3	Guangdong Province	Shaoguan City
Unknown Browser	iPhone iOS 12.1	1	5	4	4	5	3	5	3	5	4	4	4	4	4	3	1	2	2	2	1	2	3	2	2	3	3	2	1	30	2		5	5	Guangdong Province	Guangzhou City
Chrome 66.0.3359.126	Android Linux 9	1	4	4	4	5	5	5	5	5	5	5	5	5	5	1	1	1	1	2	3	2	2	3	5	5	5	5	2	18	3		5	5	Guangdong Province	Meizhou City
Chrome 66.0.3359.126	Android Linux 9	1	5	5	5	3	3	3	3	3	3	3	2	3	3	3	3	3	4	2	3	3	3	3	2	2	2	2	2	20	3		5	5	Guangdong Province	Foshan City
Chrome 66.0.3359.126	Android Linux 9	1	4	4	3	4	2	5	3	5	3	5	2	5	2	2	3	1	1	2	4	4	1	1	1	1	1	3	1	18	3		5	5	Guangdong Province	Shantou
Unknown Browser	iPhone iOS 13.3.1	1	5	5	5	5	1	5	1	5	1	5	1	5	1	4	1	5	5	2	5	5	5	5	1	1	5	1	1	22	3		6	6	Hunan Province	Loudi City
Unknown Browser	iPhone iOS 13.1.3	1	5	5	5	5	2	5	5	5	2	4	1	4	2	2	1	1	4	2	2	1	3	5	1	1	1	1	1	22	3		5	6	Guangdong Province	Shenzhen City
Unknown Browser	iPhone iOS 13.3.1	1	1	1	1	1	1	1	1	1	1	1	1	1	1	1	1	1	1	1	1	1	1	1	1	1	1	1	1	1	1		3	3	Beijing City	Beijing City
Chrome 66.0.3359.126	Android Linux 9	1	5	5	5	5	1	5	3	4	3	5	1	4	2	3	1	1	3	2	2	4	3	4	2	4	4	4	2	21	3		5	3	Guangdong Province	Beijing City
Chrome 67.0.3396.87	Android Linux 9	1	5	5	5	2	3	4	4	5	4	5	3	5	1	3	1	3	2	2	4	4	3	3	3	1	1	1	2	21	3		5	3	Guangdong Province	Beijing City
Unknown Browser	iPhone iOS 13.3.1	1	3	3	4	3	5	4	5	2	2	3	3	3	3	3	2	3	2	4	4	3	3	3	3	2	2	3	2	22	3		5	3	Guangdong Province	Beijing City
Chrome 66.0.3359.126	Android Linux 8.0.0	1	4	5	5	2	2	4	4	3	3	1	1	4	1	2	1	1	1	2	3	2	2	2	2	1	1	1	2	21	3		5	3	Guangdong Province	Beijing City
Chrome 66.0.3359.126	Android Linux 9	1	5	5	5	5	4	5	5	5	5	5	5	5	5	4	1	1	3	2	4	5	4	5	4	1	5	2	2	19	3		5	6	Jilin Province	Beijing City
Chrome 67.0.3396.87	Android Linux 10	1	5	4	5	1	3	2	2	4	3	4	3	4	4	2	2	1	5	2	3	4	3	2	2	2	1	1	1	23	3		3	3	Guangdong Province	Beijing City
Chrome 66.0.3359.126	Android Linux 7.1.2	1	4	4	4	3	4	4	4	5	4	5	4	5	4	4	3	3	3	2	5	5	3	4	4	3	3	3	2	22	3		5	3	Guangdong Province	Beijing City
Unknown Browser	iPhone iOS 13.3	1	5	5	5	3	3	3	4	5	5	3	3	3	3	3	1	1	1	2	2	4	1	2	1	1	1	1	1	25	2		4	5	Hubei province	Jingzhou City
Chrome 66.0.3359.126	Android Linux 6.0.1	1	4	5	3	5	1	4	4	5	1	4	2	4	1	3	2	3	3	2	2	4	3	3	1	1	1	1	2	22	3		5	5	Guangdong Province	Chaozhou City
Chrome 66.0.3359.126	Android Linux 7.0	1	4	4	5	3	2	4	4	5	3	3	3	3	3	2	3	2	3	2	3	3	3	4	2	1	1	1	2	22	3		5	4	Guangdong Province	Huizhou City
Chrome 67.0.3396.87	Android Linux 5.1	1	4	5	5	4	4	4	3	4	4	4	4	4	4	4	4	2	4	2	4	4	5	4	3	3	3	3	1	50	4		3	3	Hubei province	Jingzhou City
Chrome 66.0.3359.126	Android Linux 7.1.2	1	5	5	5	2	2	2	2	3	3	3	3	3	3	3	3	3	4	2	3	3	3	3	3	1	1	1	2	21	3		5	5	Hubei province	Jingzhou City
Unknown Browser	iPhone iOS 12.4.1	1	5	5	5	5	5	5	5	5	5	5	5	5	5	4	2	2	5	2	4	4	3	4	4	3	3	3	2	23	2		4	5	Guangdong Province	Foshan City
Chrome 66.0.3359.126	Android Linux 9	1	5	5	5	4	4	4	4	4	4	4	4	4	4	3	2	2	3	2	3	3	2	3	3	2	2	2	2	20	3		5	4	Hubei province	Jingzhou City
Unknown Browser	iPhone iOS 13.3.1	1	5	4	5	2	1	3	5	3	3	1	5	1	2	1	1	2	1	2	2	2	1	4	5	1	1	1	2	18	3		5	5	Sichuan Province	Yibin City
Chrome 74.0.3729.186	Android Linux 10	1	3	5	4	3	3	3	3	3	3	3	3	2	3	3	1	3	3	2	4	4	4	5	4	2	2	3	2	22	3		5	3	Tianjin City	Tianjin City
Chrome 74.0.3729.186	Android Linux 10	1	5	5	5	2	4	2	3	3	3	2	3	3	3	2	1	2	1	2	4	4	2	2	2	2	2	2	2	22	3		5	4	Hunan Province	Yongzhou City
Chrome 66.0.3359.126	Android Linux 8.0.0	1	4	4	5	5	4	5	4	5	5	5	4	5	4	3	1	1	5	2	5	4	2	5	3	5	1	1	2	21	3		5	4	Guangdong Province	Jieyang City
Chrome 70.0.3538.64	Android Linux 9	1	4	5	4	1	1	2	1	1	1	1	1	1	3	1	1	1	1	2	1	1	1	2	1	1	1	1	2	16	3		3	3	Liaoning Province	Shenyang City
Unknown Browser	iPhone iOS 13.1.2	1	4	4	3	2	2	3	3	3	3	1	1	1	2	2	2	2	1	2	2	2	1	4	2	1	1	1	2	24	2		5	5	Shaanxi Province	Xi'an City
Chrome 55.0.2883.91	Android Linux 6.0	1	4	5	5	3	1	3	3	2	1	1	1	3	1	3	4	1	4	2	4	4	5	5	3	2	2	3	2	18	3		3	5	Inner Mongolia Autonomous Region	Chifeng City
Chrome 66.0.3359.126	Android Linux 8.0.0	1	5	5	5	2	4	4	4	5	4	5	2	5	4	5	5	3	3	2	5	5	5	5	1	4	4	3	2	21	3		5	3	Guangdong Province	Jieyang City
Chrome 62.0.3202.84	Android Linux 7.1.1	1	4	4	3	4	2	3	2	4	3	4	4	5	4	1	1	2	3	2	4	4	5	3	3	2	2	3	2	17	3		3	3	Shaanxi Province	Baoji City
Chrome 66.0.3359.126	Android Linux 9	1	5	5	5	4	1	3	3	5	5	4	4	5	4	4	3	2	1	2	4	3	3	3	3	4	4	4	1	20	3		5	3	Hubei province	Jingzhou City
Chrome 66.0.3359.126	Android Linux 9	1	3	4	4	2	1	2	2	2	1	1	1	1	1	2	1	4	4	2	2	2	3	4	2	1	1	1	2	17	3		3	4	Anhui Province	Anqing City
Chrome 55.0.2883.91	Android Linux 6.0	1	3	3	4	3	1	1	1	1	1	1	1	3	3	2	1	1	2	2	3	3	3	5	2	1	1	1	2	18	3		3	6	Liaoning Province	Shenyang City
Chrome 51.0.2704.81	Android Linux 6.0	1	5	5	5	5	3	3	3	3	3	1	1	1	1	1	1	3	2	2	3	4	1	3	1	1	1	1	2	24	1		5	5	Heilongjiang Province	Jiamusi City
Chrome 74.0.3729.186	Android Linux 10	1	4	5	3	5	2	5	4	5	1	5	4	5	3	4	5	2	3	2	4	3	1	5	3	1	1	3	2	17	3		3	6	Shanghai City	Shanghai City
Unknown Browser	iPhone iOS 13.3.1	1	4	3	4	4	5	4	5	5	4	3	3	5	3	2	1	1	1	1	1	1	1	1	1	1	1	1	2	28	1		6	5	Guangdong Province	Shanghai City
Unknown Browser	iPhone iOS 13.3	1	5	5	4	5	1	5	2	5	2	5	1	5	1	3	1	2	3	2	5	5	5	5	2	1	1	1	2	19	3		5	4	Guangxi Zhuang Autonomous Region	Shanghai City
Chrome 74.0.3729.186	Android Linux 10	1	4	5	4	2	1	4	2	1	2	1	1	3	3	2	1	2	1	2	2	3	1	4	1	1	1	1	2	16	3		3	5	Shandong Province	Shanghai City
Chrome 74.0.3729.136	Android Linux 9	1	3	3	3	1	1	3	3	4	1	3	1	5	1	3	1	1	3	2	1	3	5	5	1	1	1	1	2	22	3		5	4	Shandong Province	Shanghai City
Chrome 74.0.3729.136	Android Linux 9	1	4	5	4	3	3	1	1	2	2	1	1	1	1	4	2	3	4	2	4	4	4	5	3	1	1	2	2	18	3		3	5	Jiangsu Province	Wuxi City
Chrome 62.0.3202.84	Android Linux 8.1.0	1	4	5	4	2	4	5	5	5	5	5	5	5	1	3	3	5	5	2	4	3	5	5	5	1	1	1	2	20	3		5	6	Inner Mongolia Autonomous Region	Baotou City
Unknown Browser	iPhone iOS 12.0	1	4	4	4	1	1	4	3	3	5	1	3	1	3	2	1	1	1	2	1	1	1	5	2	1	1	2	2	16	3		3	5	Jiangsu Province	Nanjing City
Chrome 80.0.3987.117	Android Linux 10	1	4	5	4	2	2	3	3	3	3	1	1	1	1	3	2	4	5	2	3	2	5	5	3	2	2	3	2	17	3		3	4	Jiangsu Province	Wuxi City
Unknown Browser	iPhone iOS 13.3.1	1	5	4	4	5	2	3	4	5	4	5	3	5	3	3	1	2	3	2	3	4	5	5	3	2	2	1	2	19	3		4	4	Guangxi Zhuang Autonomous Region	Liuzhou City
Safari 13.0.4	MacOS Macintosh X 10.15.2	1	4	5	5	1	1	2	1	2	1	1	1	1	4	2	1	1	1	2	3	3	1	3	1	1	1	1	2	23	3		5	6	Beijing City	Beijing City
Chrome 56.0.2924.87	Android Linux 7.0	1	4	4	4	1	1	1	1	2	2	1	1	1	1	2	1	1	1	2	2	3	3	5	3	2	1	2	2	15	3		3	5	Zhejiang Province	Wenzhou City
Chrome 70.0.3538.110	Android Linux 9	1	5	5	5	3	5	5	5	5	3	5	1	5	1	3	1	3	1	2	3	3	2	1	1	1	1	1	2	32	2		5	4	Shandong Province	Jinan City
Chrome 70.0.3538.110	Android Linux 9	1	4	3	4	4	2	3	3	5	3	5	2	5	2	3	3	3	5	2	4	4	4	5	4	2	2	1	2	19	3		5	5	Shandong Province	Jinan City
Chrome 74.0.3729.136	Android Linux 9	1	5	5	5	5	1	3	3	4	1	2	1	5	1	3	1	1	3	2	5	3	4	5	3	5	2	2	2	24	3		5	4	Shandong Province	Zibo City
Chrome 68.0.3440.91	Android Linux 8.0.0	1	5	5	5	1	1	5	5	1	1	1	1	1	1	2	1	1	1	2	1	1	1	3	1	1	1	1	2	20	3		5	6	Zhejiang Province	Ningbo City
Chrome 55.0.2883.91	Android Linux 6.0	1	3	4	4	5	2	1	1	5	3	1	1	4	2	2	1	2	2	2	3	2	3	5	3	1	1	1	2	23	3		5	3	Guangdong Province	Foshan City
Chrome 55.0.2883.91	Android Linux 7.1.1	1	5	5	5	3	4	3	4	1	2	2	2	2	2	4	1	1	3	2	4	4	3	4	5	1	3	1	2	16	3		3	6	Hubei province	Wuhan city
Chrome 74.0.3729.136	Android Linux 9	1	5	5	5	1	1	1	1	1	1	1	3	2	2	4	2	1	3	2	1	3	3	4	3	1	1	1	2	20	3		4	3	Anhui Province	Chuzhou City
Chrome 68.0.3440.91	Android Linux 9	1	5	5	4	3	2	4	3	4	3	1	2	3	1	3	1	1	2	2	3	3	2	3	3	1	1	1	2	20	3		5	3	Guangxi Zhuang Autonomous Region	Nanning City
Chrome 70.0.3538.110	Android Linux 8.1.0	1	4	5	4	3	4	3	4	3	4	3	4	4	3	2	2	2	4	2	3	3	3	4	3	2	2	2	2	19	3		5	4	Anhui Province	Anqing City
Chrome 74.0.3729.186	Android Linux 10	1	4	5	4	3	4	5	5	5	3	4	5	3	5	5	3	3	3	2	3	3	4	3	3	3	2	1	2	18	3		3	5	Zhejiang Province	Jinhua City
Chrome 70.0.3538.64	Android Linux 9	1	4	5	4	2	3	1	1	2	2	1	1	1	1	3	1	3	3	2	1	3	3	5	2	1	1	1	2	18	3		5	5	Hubei province	Xianning City
Chrome 70.0.3538.110	Android Linux 8.0.0	1	4	5	5	4	1	2	4	5	1	5	4	5	1	3	1	1	4	2	5	5	5	5	3	1	1	1	2	18	3		3	5	Shanxi Province	Taiyuan City
Chrome 74.0.3729.136	Android Linux 9	1	5	5	5	4	1	3	3	5	3	4	2	3	1	3	1	1	3	2	3	3	2	1	3	1	1	2	2	20	3		5	6	Chongqing City	Chongqing City
Chrome 78.0.3904.96	Android Linux 10	1	4	4	3	3	2	3	4	4	3	2	2	4	3	2	1	1	1	2	2	2	3	2	3	1	1	1	2	18	3		5	3	Shaanxi Province	Baoji City
Chrome 74.0.3729.136	Android Linux 9	1	5	5	5	4	5	3	3	4	3	1	1	2	2	1	1	4	4	2	4	3	5	3	1	1	1	1	2	26	3		6	5	Hunan Province	Changde City
Chrome 74.0.3729.136	Android Linux 9	1	4	5	5	4	1	5	3	5	3	5	1	5	1	3	1	5	5	2	3	3	5	5	4	1	1	3	2	30	2		5	6	Shanghai City	Shanghai City
Chrome 66.0.3359.126	Android Linux 9	1	1	1	1	3	2	4	4	4	5	3	3	3	3	2	2	1	2	2	1	1	1	1	1	1	1	3	1	38	2		4	4	Hubei province	Jingzhou City
Chrome 66.0.3359.126	Android Linux 9	1	4	4	4	4	1	4	2	2	2	3	3	3	3	4	3	3	3	2	3	3	3	3	3	4	3	3	1	23	3		5	3	Guangdong Province	Yunfu City
Chrome 66.0.3359.126	Android Linux 10	1	5	5	5	2	2	2	2	2	2	2	2	2	2	2	1	1	1	2	3	1	1	2	3	2	2	2	2	20	3		5	4	Hubei province	Jingzhou City
Chrome 67.0.3396.87	Android Linux 8.1.0	1	4	5	5	5	3	2	3	5	4	4	4	5	3	4	3	4	4	2	5	5	3	4	3	1	1	2	2	21	3		5	4	Guangdong Province	Heyuan City
Chrome 66.0.3359.126	Android Linux 9	1	5	5	5	3	4	5	5	5	5	5	5	5	5	3	2	3	5	2	3	3	4	5	5	4	4	5	1	23	3		5	5	Jiangxi Province	Shangrao City
Chrome 66.0.3359.126	Android Linux 10	1	3	5	5	3	2	4	4	5	5	4	4	4	4	4	4	5	5	2	5	5	4	5	3	4	4	2	1	22	3		5	3	Guangdong Province	Huizhou City
Chrome 53.0.2875.116	Windows Wechat	1	5	5	5	4	1	4	1	4	1	1	1	1	1	1	1	1	1	2	1	1	1	1	1	1	1	1	1	21	3		5	6	Guangdong Province	Shenzhen City
Chrome 66.0.3359.126	Android Linux 9	1	5	5	5	3	1	5	5	5	1	5	1	5	1	5	1	5	5	1	1	5	5	5	3	3	3	3	2	45	2		4	5	Jiangxi Province	Shangrao City
Chrome 66.0.3359.126	Android Linux 9	1	5	5	5	3	1	5	5	3	1	5	1	5	1	5	1	5	5	2	3	3	5	5	3	3	3	3	2	45	2		4	5	Jiangxi Province	Shangrao City
Unknown Browser	iPhone iOS 11.4.1	1	4	4	4	1	1	4	4	2	2	1	1	2	2	1	1	1	1	2	1	1	1	1	1	1	1	1	2	21	3		5	4	Guangdong Province	Shenzhen City
Unknown Browser	iPhone iOS 13.3.1	1	5	5	5	2	5	5	5	5	5	2	5	2	5	5	1	1	1	2	3	5	5	5	5	5	5	5	2	45	2		4	5	Jiangxi Province	Shangrao City
Chrome 66.0.3359.126	Android Linux 9	1	5	5	5	3	1	5	5	5	5	5	1	5	1	5	5	5	5	2	3	5	5	5	3	3	3	3	1	48	2		5	5	Jiangxi Province	Shangrao City
Unknown Browser	iPhone iOS 13.3.1	1	5	5	5	1	5	5	5	5	5	5	1	1	5	3	1	3	3	2	5	5	5	1	2	2	2	3	2	45	2		3	5	Jiangxi Province	Shangrao City
Unknown Browser	iPhone iOS 13.3	1	5	5	4	3	1	2	1	3	1	1	1	2	1	3	1	3	1	2	3	2	5	2	1	1	1	1	2	47	1		5	4	Guangdong Province	Shenzhen City
Unknown Browser	iPhone iOS 12.3.2	1	4	3	4	4	3	4	4	4	4	3	3	3	3	4	3	3	3	2	2	3	4	4	3	2	2	2	1	49	1		5	6	Guangdong Province	Shenzhen City
Chrome 66.0.3359.126	Android Linux 9	1	4	4	4	2	2	3	3	4	4	4	4	2	2	1	1	1	1	2	2	1	1	1	1	1	1	1	2	18	3		5	5	Guangdong Province	Meizhou City
Unknown Browser	iPhone iOS 12.4.1	1	5	5	5	1	1	5	5	3	3	1	1	1	1	3	1	1	2	2	2	2	1	2	1	2	1	1	1	20	3		5	3	Guangdong Province	Zhaoqing City
Chrome 66.0.3359.126	Android Linux 9	1	5	5	5	5	4	5	5	4	4	4	4	4	4	5	4	4	5	2	5	5	5	5	4	5	5	5	2	20	3		5	3	Guangdong Province	Yunfu City
Chrome 66.0.3359.126	Android Linux 8.1.0	1	5	5	5	3	3	3	3	3	3	3	1	1	1	2	1	2	2	2	2	3	3	4	2	1	1	1	2	20	3		5	6	Guangdong Province	Guangzhou City
Chrome 66.0.3359.126	Android Linux 9	1	5	4	5	4	3	4	4	4	4	3	3	4	4	2	2	2	3	2	1	1	4	5	3	1	2	1	1	19	3		5	3	Guangdong Province	Huizhou City
Unknown Browser	iPhone iOS 13.3	1	5	4	4	5	3	5	4	5	4	3	3	5	1	4	2	4	2	2	3	3	4	5	5	5	5	5	2	20	3		5	5	Guangdong Province	Jiangmen City
Chrome 66.0.3359.126	Android Linux 10	1	5	5	5	4	3	5	5	5	5	4	3	4	5	5	1	2	4	2	3	5	3	5	5	3	4	2	2	21	3		5	6	Guangdong Province	Jiangmen City
Chrome 66.0.3359.126	Android Linux 10	1	5	5	5	5	1	5	5	4	2	5	2	5	3	1	1	1	4	2	2	3	1	5	4	3	2	3	2	19	3		5	4	Guangdong Province	Jiangmen City
Chrome 67.0.3396.87	Android Linux 10	1	4	4	4	3	3	3	3	3	3	3	3	3	3	5	3	5	3	2	5	5	3	5	2	5	3	2	1	19	3		5	4	Guangdong Province	Dongguan City
Chrome 67.0.3396.87	Android Linux 9	1	5	5	5	2	1	5	5	5	4	2	2	3	2	2	1	2	4	2	4	3	4	5	4	1	4	1	2	19	3		5	3	Guangdong Province	Guangzhou City
Unknown Browser	iPhone iOS 13.3.1	1	5	5	5	1	1	4	4	3	3	2	2	2	2	2	1	3	4	2	4	4	3	4	3	1	1	1	2	18	3		5	3	Guangdong Province	Guangzhou City
Chrome 70.0.3538.64	Android Linux 9	1	4	5	4	4	1	5	3	5	3	5	2	5	2	4	1	1	4	2	4	3	3	4	3	1	1	1	2	23	3		6	5	Jiangxi Province	Nanchang City
Chrome 67.0.3396.87	Android Linux 9	1	4	5	3	2	3	4	4	5	5	5	5	5	5	2	2	3	4	2	4	4	5	4	3	2	1	1	2	18	3		5	4	Guangdong Province	Meizhou City
Chrome 66.0.3359.126	Android Linux 8.1.0	1	4	4	5	5	3	3	3	4	2	4	2	5	2	4	1	1	3	2	4	4	2	2	2	2	2	3	2	19	3		5	4	Guangdong Province	Guangzhou City
Chrome 66.0.3359.126	Android Linux 9	1	3	3	3	3	3	3	3	3	3	3	3	3	3	3	3	3	3	3	3	3	3	3	3	3	3	3	2	20	3		5	3	Beijing City	Beijing City
Chrome 74.0.3729.186	Android Linux 10	1	4	4	4	4	1	4	1	4	1	2	1	3	3	1	1	1	2	2	3	3	1	1	1	1	1	1	2	18	3		3	4	Liaoning Province	Shenyang City
Chrome 74.0.3729.136	Android Linux 9	1	4	4	4	1	1	3	3	1	1	1	1	1	3	2	1	1	3	2	2	1	1	3	1	1	1	1	2	16	3		3	3	Zhejiang Province	Hangzhou City
Chrome 66.0.3359.126	Android Linux 9	1	4	5	5	4	1	4	3	5	2	5	2	5	2	4	1	2	5	2	5	3	4	5	3	1	1	1	2	21	3		5	3	Guangdong Province	Guangzhou City
Chrome 68.0.3440.91	Android Linux 9	1	5	5	5	5	3	4	4	4	3	4	2	4	2	3	1	2	1	2	3	5	3	5	3	2	2	2	2	20	1		5	6	Shandong Province	Jinan City
Chrome 74.0.3729.136	Android Linux 9	1	4	4	5	4	2	4	4	3	3	3	3	3	3	4	2	4	4	2	4	4	4	4	3	2	1	2	2	17	3		3	5	Guangxi Zhuang Autonomous Region	Liuzhou City
Chrome 66.0.3359.126	Android Linux 9	1	5	5	5	5	3	5	4	5	4	5	3	5	3	1	1	1	1	2	2	4	1	3	3	3	3	4	2	21	3		5	3	Guangdong Province	Yunfu City
Chrome 57.0.2987.132	Android Linux 6.0	1	4	4	5	1	1	2	2	3	3	1	1	3	1	1	1	1	3	2	5	3	2	5	4	1	1	1	2	16	3		3	4	Zhejiang Province	Wenzhou City
Chrome 66.0.3359.126	Android Linux 9	1	4	3	4	4	2	4	4	4	4	4	2	4	3	3	2	2	2	2	2	3	2	2	3	2	2	2	2	21	3		5	4	Guangdong Province	Foshan City
Unknown Browser	iPhone iOS 13.3	1	4	5	4	5	5	5	5	1	1	1	1	1	1	2	1	2	2	2	3	5	2	4	2	1	1	1	2	19	3		3	5	Jiangsu Province	Taizhou City
Chrome 74.0.3729.136	Android Linux 9	1	4	3	5	5	2	4	4	5	4	5	3	5	4	2	1	2	1	2	4	3	3	4	3	1	1	2	2	19	3		5	6	Yunnan Province	Yuxi City
Chrome 74.0.3729.136	Android Linux 9	1	4	5	5	3	4	4	4	5	4	3	2	4	3	3	1	2	4	2	3	2	4	5	4	1	1	1	2	22	2		5	4	Jiangsu Province	Nanjing City
Chrome 67.0.3396.87	Android Linux 10	1	4	5	4	4	2	4	4	4	4	5	5	4	3	1	1	1	1	2	1	1	1	2	1	1	1	1	1	19	3		5	3	Guangdong Province	Yangjiang City
Unknown Browser	iPhone iOS 10.0.2	1	3	5	4	4	1	4	1	3	1	2	1	2	1	2	1	2	1	2	2	2	2	2	2	2	2	2	2	34	1		5	4	Guangdong Province	Shenzhen City
Chrome 67.0.3396.87	Android Linux 10	1	4	4	4	3	3	3	3	3	3	2	2	2	2	3	2	4	2	4	2	4	2	2	4	2	2	4	1	19	3		5	3	Guangdong Province	Yunfu City
Chrome 74.0.3729.186	Android Linux 10	1	4	5	5	5	1	5	3	5	1	5	1	5	3	3	1	1	3	2	5	5	3	5	4	1	1	1	2	20	3		5	5	Zhejiang Province	Shaoxing City
Chrome 74.0.3729.186	Android Linux 10	1	4	4	4	3	2	3	3	1	1	2	1	1	1	2	1	1	1	2	3	4	3	4	4	1	1	1	2	18	3		5	4	Jiangsu Province	Nanjing City
Chrome 70.0.3538.64	Android Linux 9	1	5	5	5	4	1	3	2	3	2	2	1	5	1	1	1	3	3	2	2	2	2	4	3	1	1	1	2	22	3		5	5	Guangdong Province	Shenzhen City
Chrome 67.0.3396.87	Android Linux 9	1	4	5	5	4	4	4	3	5	5	5	5	5	5	5	3	4	4	2	5	5	3	5	5	5	5	5	2	50	2		5	5	Hubei province	Wuhan city
Chrome 66.0.3359.126	Android Linux 10	1	5	5	5	3	4	4	4	4	4	4	4	4	4	4	4	4	3	2	4	4	5	5	3	4	5	4	2	32	5	sale	3	3	Guangdong Province	Shenzhen City
Chrome 66.0.3359.126	Android Linux 10	1	4	4	4	2	3	2	2	3	3	2	2	2	2	3	3	3	4	2	3	3	4	4	3	1	2	2	2	44	1		5	5	Hubei province	Provincial administrative unit
Unknown Browser	iPhone iOS 12.4.4	1	5	5	3	4	4	5	5	5	5	5	5	5	5	3	1	2	3	2	2	4	3	5	3	1	5	1	2	16	3		3	6	Hubei province	Huangshi City
Unknown Browser	iPhone iOS 9.2	1	4	4	4	2	1	1	1	3	2	1	1	1	1	2	1	2	2	2	2	3	2	4	3	2	1	1	2	21	3		5	5	Guangdong Province	Shenzhen City
Opera	Android Linux 8.0.0	1	5	5	5	5	5	5	5	5	5	5	5	5	5	3	3	4	4	2	5	5	5	4	4	4	4	4	2	33	5	migrant workers	3	5	Hubei province	Jingzhou City
Chrome 66.0.3359.126	Android Linux 5.1	1	5	5	5	3	4	4	4	4	5	4	4	4	4	4	3	5	3	2	3	5	5	4	3	1	1	1	1	40	2		3	5	Jiangxi Province	Shangrao City
Chrome 67.0.3396.87	Android Linux 8.0.0	1	5	4	4	3	5	4	4	3	3	3	3	3	3	3	4	3	3	2	4	4	3	3	3	3	3	3	1	50	2		4	3	Jiangxi Province	Shangrao City
Unknown Browser	iPhone iOS 13.3.1	1	5	5	5	3	3	4	2	4	4	4	3	4	3	4	2	5	2	2	2	2	4	4	2	1	1	1	1	50	1		4	6	Guangdong Province	Shenzhen City
Unknown Browser	iPhone iOS 13.3	1	5	5	5	5	5	5	5	5	5	1	1	2	2	5	5	5	5	2	3	3	2	5	2	2	3	3	2	40	2		3	3	Jiangxi Province	Shangrao City
Chrome 66.0.3359.126	Android Linux 9	1	5	5	5	5	5	2	2	2	2	1	1	1	1	2	2	5	5	2	3	3	5	5	5	3	5	3	2	45	4		4	4	Jiangxi Province	Shangrao City
Chrome 67.0.3396.87	Android Linux 9	1	5	5	5	2	3	3	3	3	3	2	3	2	3	3	4	3	3	3	4	3	3	3	2	2	2	2	1	56	2		3	5	Jiangxi Province	Shangrao City
Chrome 67.0.3396.87	Android Linux 7.1.1	1	5	5	4	1	3	2	3	5	5	5	4	5	5	2	2	2	2	2	4	3	2	3	3	3	4	3	1	46	1		5	3	Jiangxi Province	Shangrao City
Chrome 66.0.3359.126	Android Linux 10	1	5	5	5	5	5	5	5	5	5	3	3	3	3	5	2	5	3	2	3	5	5	5	5	3	3	3	2	40	2		4	5	Jiangxi Province	Shangrao City
Chrome 66.0.3359.126	Android Linux 7.1.1	1	5	5	5	5	5	5	5	5	5	5	5	5	5	5	5	5	5	5	5	5	5	5	5	5	5	5	2	41	2		3	4	Jiangxi Province	Shangrao City
Unknown Browser	iPhone iOS 12.2	1	5	5	5	3	3	3	3	5	5	3	3	2	3	5	1	2	2	2	2	2	2	2	2	1	1	3	2	18	3		4	3	Hainan Province	Provincial administrative unit
Chrome 67.0.3396.87	Android Linux 10	1	5	5	5	3	4	4	4	3	3	4	3	3	3	2	1	2	2	2	2	3	3	2	2	3	2	3	1	20	3		5	4	Guangdong Province	Yangjiang City
Unknown Browser	iPhone iOS 13.3.1	1	5	5	5	3	5	5	5	1	1	1	1	3	3	1	1	5	1	2	4	5	4	1	1	1	1	1	1	20	3		5	3	Hainan Province	Provincial administrative unit
Unknown Browser	iPhone iOS 13.3.1	1	3	4	4	3	3	3	3	3	3	3	3	3	3	3	1	4	4	2	3	4	4	5	5	2	2	2	2	20	3		5	6	Guangdong Province	Yunfu City
Chrome 66.0.3359.126	Android Linux 9	1	3	3	3	3	3	3	3	3	3	3	3	3	3	3	3	3	3	3	3	3	3	3	3	3	3	3	2	19	3		5	5	Jilin Province	Changchun City
Unknown Browser	iPhone iOS 13.3	1	5	5	5	2	2	1	5	2	1	2	1	3	1	3	2	1	1	2	4	4	1	5	3	1	1	1	2	19	3		5	6	Guangdong Province	Foshan City
Chrome 66.0.3359.126	Android Linux 8.1.0	1	4	4	4	2	4	2	4	4	3	4	3	3	1	1	1	2	3	2	1	2	1	4	2	1	1	1	2	21	3		5	3	Guangdong Province	Foshan City
Chrome 66.0.3359.126	Android Linux 9	1	5	5	5	3	1	5	5	5	4	4	1	3	3	4	3	3	5	2	5	4	5	4	5	1	1	2	2	20	3		5	3	Guangdong Province	Jiangmen City
Chrome 66.0.3359.126	Android Linux 8.1.0	1	5	4	4	3	5	4	2	4	3	4	2	5	1	3	1	3	3	2	4	4	3	5	3	2	2	2	2	22	3		5	5	Guangdong Province	Guangzhou City
Chrome 66.0.3359.126	Android Linux 9	1	4	4	3	4	1	4	4	5	2	3	1	5	1	2	1	2	2	2	2	4	2	4	3	1	2	1	2	20	3		5	5	Guangdong Province	Foshan City
Chrome 66.0.3359.126	Android Linux 8.1.0	1	5	5	5	4	2	4	4	5	5	4	4	4	3	3	2	3	2	2	3	3	3	3	4	2	3	2	2	22	3		5	4	Guangdong Province	Chaozhou City
Chrome 66.0.3359.126	Android Linux 9	1	5	5	5	5	3	5	5	5	4	5	5	5	5	5	3	3	4	2	5	5	3	4	3	1	1	1	2	21	3		5	3	Hainan Province	Provincial administrative unit
Chrome 66.0.3359.126	Android Linux 8.1.0	1	5	5	5	1	4	2	4	5	5	4	4	5	3	5	3	3	5	2	5	5	5	5	4	3	1	2	2	21	3		5	3	Hainan Province	Provincial administrative unit
Chrome 66.0.3359.126	Android Linux 9	1	4	5	5	3	4	5	4	5	4	3	3	5	4	3	3	3	3	2	3	3	3	3	3	1	1	2	2	19	3		5	3	Hainan Province	Haikou City
Unknown Browser	iPhone iOS 13.3	1	4	3	3	3	3	4	4	3	4	3	4	4	4	4	3	4	4	3	3	4	3	3	3	4	3	2	1	20	3		5	4	Guangdong Province	Guangzhou City
Chrome 66.0.3359.126	Android Linux 10	1	5	5	4	5	2	3	3	4	3	4	4	2	2	4	1	2	4	2	5	4	4	5	4	1	1	2	2	19	3		5	5	Guangdong Province	Yunfu City
Unknown Browser	iPhone iOS 13.3	1	5	5	5	1	1	1	1	2	2	1	1	1	1	4	3	2	3	2	4	4	4	4	4	3	3	3	2	21	3		5	6	Guangdong Province	Shenzhen City
Unknown Browser	iPhone iOS 13.3.1	1	4	5	4	4	2	5	3	5	3	4	2	4	2	4	4	2	3	2	4	4	3	5	3	1	3	2	2	19	3		5	6	Guangdong Province	Guangzhou City
Unknown Browser	iPhone iOS 12.3.1	1	3	5	5	3	3	3	3	3	3	3	3	3	3	4	5	5	5	5	5	5	5	5	5	5	5	5	2	20	3		5	3	Shanghai City	Shanghai City
Chrome 66.0.3359.126	Android Linux 9	1	5	5	5	5	5	5	5	5	5	5	5	1	1	4	2	5	2	2	5	3	3	3	3	3	1	3	1	29	3		4	3	Hainan Province	Provincial administrative unit
Chrome 70.0.3538.110	Android Linux 9	1	5	5	5	2	2	1	1	1	1	1	1	1	1	5	4	3	3	2	4	4	3	4	3	1	1	1	1	19	3		5	5	Hainan Province	Provincial administrative unit
Chrome 66.0.3359.126	Android Linux 8.1.0	1	5	5	5	3	3	3	4	3	3	4	4	3	3	3	2	4	4	4	3	3	4	4	5	4	4	4	1	20	3		5	3	Shanxi Province	Taiyuan City
Chrome 66.0.3359.126	Android Linux 9	1	5	5	5	5	1	5	1	5	1	5	1	5	1	2	1	3	3	2	3	3	2	3	2	1	1	1	2	21	3		5	3	Guangdong Province	Jieyang City
Unknown Browser	iPhone iOS 13.3.1	1	4	5	5	1	1	3	3	1	1	1	1	1	1	4	2	1	4	2	4	3	5	5	2	1	1	1	2	20	3		5	4	Guangdong Province	Huizhou City
Chrome 66.0.3359.126	Android Linux 10	1	5	5	5	5	3	5	5	5	2	5	2	5	2	3	3	4	3	2	5	4	5	5	3	1	1	2	2	21	3		5	4	Hunan Province	Yiyang City
Unknown Browser	iPhone iOS 11.3	1	5	5	5	5	2	4	4	5	3	5	4	5	4	3	1	3	4	2	4	4	4	5	1	1	3	2	2	20	3		5	5	Guangdong Province	Foshan City
Unknown Browser	iPhone iOS 13.3	1	4	4	4	3	3	3	3	3	3	2	2	2	2	3	2	3	3	2	4	3	3	3	2	2	2	2	2	21	3		5	3	Guangdong Province	Foshan City
Chrome 67.0.3396.87	Android Linux 8.0.0	1	4	5	4	4	3	4	4	4	4	2	2	2	3	3	2	3	5	2	3	3	5	5	4	2	3	2	2	21	3		5	5	Guangdong Province	Dongguan City
Chrome 66.0.3359.126	Android Linux 9	1	5	5	5	4	2	3	1	5	1	5	4	5	4	3	2	4	4	2	5	5	4	5	3	2	2	2	2	20	3		5	5	Guangdong Province	Jiangmen City
Chrome 66.0.3359.126	Android Linux 9	1	5	5	5	3	2	3	3	3	3	3	3	4	3	5	3	5	2	2	1	2	5	3	5	5	1	3	1	52	4		3	3	Hainan Province	Danzhou City
Chrome 66.0.3359.126	Android Linux 9	1	4	4	5	5	4	4	5	4	4	4	4	3	3	4	3	4	4	2	4	5	4	5	4	3	3	3	2	20	3		5	3	Hainan Province	Haikou City
Chrome 67.0.3396.87	Android Linux 9	1	5	5	5	4	1	3	1	3	1	3	1	3	1	4	2	4	1	2	1	1	1	1	1	1	1	1	1	23	3		5	3	Hainan Province	Danzhou City
Unknown Browser	iPhone iOS 10.3.3	1	5	5	5	5	5	5	5	5	5	5	5	5	5	5	1	5	5	2	2	2	5	5	5	1	2	1	2	48	1		5	6	Guangdong Province	Foshan City
Chrome 66.0.3359.126	Android Linux 9	1	5	5	5	4	4	4	4	4	4	4	4	4	4	4	1	1	4	2	3	3	3	4	4	3	3	2	2	20	3		5	4	Guangdong Province	Yunfu City
Chrome 66.0.3359.126	Android Linux 5.1	1	5	5	5	5	5	5	3	5	3	3	3	3	3	3	2	4	4	2	3	3	3	3	3	3	3	3	2	44	2		3	4	Jiangxi Province	Shangrao City
Chrome 67.0.3396.87	Android Linux 9	1	5	5	5	5	5	5	5	5	5	5	5	5	5	3	1	5	3	2	2	3	4	5	2	1	2	1	2	43	2		3	4	Jiangxi Province	Shangrao City
Unknown Browser	iPhone iOS 13.0	1	5	5	5	3	5	5	5	4	5	2	2	4	5	3	2	4	5	2	4	5	3	5	3	2	1	1	1	23	3		5	5	Hainan Province	Danzhou City
Chrome 66.0.3359.126	Android Linux 9	1	5	5	5	3	5	4	4	5	4	3	5	5	5	4	3	5	4	2	5	5	3	4	4	4	4	4	2	23	4		3	5	Guangdong Province	Huizhou City
Chrome 66.0.3359.126	Android Linux 6.0.1	1	5	5	5	5	4	5	4	5	4	5	3	3	3	1	1	1	1	1	5	5	1	3	1	1	1	1	1	22	3		5	3	Hainan Province	Provincial administrative unit
Chrome 66.0.3359.126	Android Linux 9	1	5	5	5	5	1	5	5	5	3	5	3	5	2	5	4	5	5	2	3	5	4	5	3	2	3	1	2	21	3		5	4	Hunan Province	Hengyang City
Chrome 66.0.3359.126	Android Linux 9	1	5	5	4	2	3	1	2	5	3	4	1	4	2	2	1	1	1	2	5	5	3	5	4	1	1	1	2	20	3		5	4	Hainan Province	Haikou City
Chrome 67.0.3396.87	Android Linux 8.1.0	1	5	5	5	3	4	4	4	4	4	3	3	2	2	3	2	3	4	2	4	5	5	5	2	2	3	1	2	20	3		5	3	Hainan Province	Provincial administrative unit
Unknown Browser	iPhone iOS 13.3	1	5	5	5	3	1	2	1	2	1	1	1	1	1	3	1	5	3	2	2	1	5	3	2	1	1	1	2	45	1		5	4	Guangdong Province	Shenzhen City
Chrome 66.0.3359.126	Android Linux 8.1.0	1	5	5	5	2	5	2	5	5	3	3	3	5	3	1	1	1	3	2	3	3	3	5	4	1	1	3	1	22	3		5	3	Hainan Province	Provincial administrative unit
Chrome 66.0.3359.126	Android Linux 9	1	5	5	5	2	2	2	2	2	2	3	3	3	3	5	5	5	5	2	4	3	3	3	2	3	3	3	1	55	1		3	4	Beijing City	Beijing City
Chrome 66.0.3359.126	Android Linux 9	1	5	5	5	3	3	3	3	3	3	3	3	3	3	4	1	2	2	2	4	5	3	3	3	1	1	1	2	20	3		4	3	Hainan Province	Provincial administrative unit
Chrome 66.0.3359.126	Android Linux 7.0	1	4	5	4	5	4	5	5	5	4	5	3	5	3	4	2	2	3	2	5	5	3	2	3	2	3	2	2	22	3		5	3	Guangdong Province	Yunfu City
Chrome 66.0.3359.126	Android Linux 9	1	5	5	5	5	5	5	5	5	5	1	1	5	5	5	5	5	5	2	5	5	5	5	1	1	1	1	2	46	4		3	3	Guangdong Province	Shenzhen City
Chrome 66.0.3359.126	Android Linux 8.0.0	1	5	5	5	5	1	1	3	3	2	5	2	5	1	1	1	2	2	2	3	3	3	3	2	2	2	1	2	19	3		5	3	Hainan Province	Danzhou City
Chrome 66.0.3359.126	Android Linux 9	1	5	5	5	5	5	5	5	5	5	4	5	4	4	4	3	4	4	5	5	4	4	4	4	4	4	4	1	30	4		3	3	Hainan Province	Danzhou City
Chrome 67.0.3396.87	Android Linux 8.0.0	1	5	5	5	3	3	2	1	5	5	2	2	5	5	5	4	5	4	2	1	5	1	5	3	2	1	1	2	44	4		3	3	Hainan Province	Danzhou City
Unknown Browser	iPhone iOS 12.4.4	1	4	4	4	4	4	4	4	4	3	2	2	3	3	2	2	3	3	2	5	3	1	3	3	1	1	2	2	25	2		5	4	Guangdong Province	Guangzhou City
Chrome 66.0.3359.126	Android Linux 8.1.0	1	4	3	3	4	5	4	5	4	4	3	3	5	4	3	2	2	3	2	3	3	3	3	1	1	1	2	2	43	4		3	5	Hainan Province	Danzhou City
Chrome 66.0.3359.126	Android Linux 7.1.1	1	3	4	4	4	4	4	4	3	3	3	3	2	2	3	2	3	2	2	3	3	2	3	2	1	1	2	2	17	3		5	6	Beijing City	Beijing City
Unknown Browser	iPhone iOS 12.4.4	1	5	5	5	1	3	4	5	4	4	1	3	2	3	4	5	5	4	4	5	5	5	5	1	2	1	1	2	18	3		5	4	Hainan Province	Danzhou City
Chrome 66.0.3359.126	Android Linux 9	1	5	4	4	2	1	3	5	4	4	2	1	1	1	4	1	4	3	2	1	3	4	3	3	1	1	1	1	55	2		5	4	Hainan Province	Danzhou City
Chrome 66.0.3359.126	Android Linux 9	1	5	5	5	3	4	4	5	5	5	4	3	4	4	5	5	5	5	2	5	5	5	5	5	5	3	3	2	36	4		4	6	Jiangxi Province	Shangrao City
Chrome 66.0.3359.126	Android Linux 9	1	5	5	5	3	2	3	3	3	3	1	1	1	1	4	2	2	3	2	4	4	2	5	2	2	1	1	2	22	3		5	4	Hainan Province	Danzhou City
Chrome 66.0.3359.126	Android Linux 8.1.0	1	4	4	4	4	3	2	2	2	2	2	2	2	2	3	1	1	1	2	3	3	1	2	3	1	1	1	2	19	3		5	3	Hainan Province	Haikou City
Chrome 66.0.3359.126	Android Linux 9	1	5	5	5	5	5	4	4	4	4	3	3	3	3	4	4	3	4	2	3	4	4	4	4	3	2	3	2	19	3		5	4	Hainan Province	Provincial administrative unit
Chrome 66.0.3359.126	Android Linux 10	1	5	5	5	5	5	5	5	5	5	5	5	5	5	5	5	5	5	5	5	5	5	5	4	4	4	4	1	18	3		5	4	Hainan Province	Haikou City
Chrome 66.0.3359.126	Android Linux 10	1	4	5	5	4	4	5	4	5	4	4	5	3	3	5	4	5	4	5	4	3	3	4	4	3	5	3	2	21	3		5	3	Guangdong Province	Jiangmen City
Chrome 66.0.3359.126	Android Linux 10	1	5	5	4	3	1	4	3	4	3	2	1	4	3	4	3	3	3	2	4	4	3	5	4	4	3	4	2	22	3		5	3	Guangdong Province	Shaoguan City
Chrome 66.0.3359.126	Android Linux 5.1.1	1	5	5	5	3	1	3	2	4	3	3	5	3	3	4	1	1	4	2	3	3	4	5	2	1	1	1	2	22	3		5	6	Guangdong Province	Foshan City
Chrome 66.0.3359.126	Android Linux 9	1	5	5	5	4	1	5	5	5	5	5	5	5	5	3	3	3	3	5	5	5	2	4	3	2	5	3	2	20	3		5	6	Guangdong Province	Guangzhou City
Chrome 66.0.3359.126	Android Linux 10	1	5	5	5	5	1	5	3	5	2	5	3	5	1	4	5	3	3	2	5	5	5	4	3	1	1	3	2	22	3		5	3	Guangdong Province	Jieyang City
Chrome 66.0.3359.126	Android Linux 9	1	5	5	5	1	4	2	3	5	5	5	2	5	2	3	3	3	2	2	5	3	1	5	4	3	4	3	2	20	3		5	4	Jilin Province	Songyuan City
Chrome 66.0.3359.126	Android Linux 6.0.1	1	4	4	4	1	1	1	1	4	1	1	1	4	1	1	1	1	1	2	3	3	1	1	1	1	1	1	2	22	3		5	4	Guangdong Province	Shantou
Chrome 66.0.3359.126	Android Linux 8.1.0	1	5	5	5	2	4	4	4	5	5	3	3	2	4	4	1	5	5	2	4	4	5	5	4	3	1	1	2	20	3		5	3	Guangdong Province	Yunfu City
Unknown Browser	iPhone iOS 13.3.1	1	5	5	5	5	3	5	5	5	5	5	5	5	4	4	5	4	5	2	4	4	4	4	4	2	2	3	2	20	3		5	5	Guangdong Province	Guangzhou City
Unknown Browser	iPhone iOS 13.3	1	5	5	5	3	3	3	3	3	3	3	3	3	3	4	1	1	1	2	2	3	3	4	3	1	3	2	2	20	3		5	6	Guangdong Province	Dongguan City
Unknown Browser	iPhone iOS 12.3.2	1	3	4	4	1	1	4	4	3	3	2	2	2	2	3	2	2	4	2	2	2	3	4	4	2	3	3	2	20	3		5	5	Guangdong Province	Guangzhou City
Unknown Browser	iPhone iOS 12.3.1	1	5	5	5	5	5	5	5	2	2	1	1	1	1	3	2	2	2	2	5	5	2	2	4	1	1	1	2	22	3		5	6	Guangdong Province	Huizhou City
Chrome 66.0.3359.126	Android Linux 10	1	5	4	4	1	2	1	1	1	1	1	1	1	1	4	4	3	2	2	1	3	3	4	4	1	1	1	2	19	3		5	4	Guangdong Province	Zhongshan City
Chrome 66.0.3359.126	Android Linux 9	1	3	4	4	5	1	5	5	5	1	4	1	5	1	2	1	1	1	2	1	1	1	1	2	1	1	1	2	21	3		5	3	Guangdong Province	Heyuan City
Chrome 66.0.3359.126	Android Linux 8.1.0	1	5	5	5	4	3	4	4	4	5	2	3	3	3	2	2	3	3	2	3	4	4	4	3	1	1	1	2	21	3		5	3	Guangdong Province	Jiangmen City
Chrome 67.0.3396.87	Android Linux 8.0.0	1	4	4	4	5	1	5	3	5	3	5	3	4	3	3	3	3	3	2	3	4	3	4	4	3	3	3	2	23	3		5	3	Guangdong Province	Chaozhou City
Chrome 67.0.3396.87	Android Linux 7.1.2	1	5	5	5	4	1	1	1	4	1	2	2	2	1	3	1	2	4	2	2	4	4	4	2	1	1	1	2	22	3		5	4	Guangdong Province	Shantou
Chrome 66.0.3359.126	Android Linux 9	1	5	5	5	5	1	5	5	5	5	3	3	3	3	3	1	3	3	2	3	3	3	2	1	1	1	2	2	21	3		5	4	Guangdong Province	Jieyang City
Unknown Browser	iPhone iOS 13.3	1	4	5	4	4	2	5	5	5	4	4	2	5	2	3	4	4	4	2	2	3	4	5	5	5	4	3	2	20	3		5	5	Guangdong Province	Jiangmen City
Chrome 66.0.3359.126	Android Linux 9	1	5	5	5	4	4	4	4	4	4	4	4	4	4	3	2	2	2	2	3	3	3	3	4	1	1	1	1	18	3		5	6	Beijing City	Beijing City
Unknown Browser	iPhone iOS 13.0	1	4	4	3	4	4	3	3	3	3	3	3	3	3	3	2	3	4	2	4	3	4	4	3	1	4	4	1	21	3		5	6	Guangdong Province	Guangzhou City
Chrome 66.0.3359.126	Android Linux 7.1.2	1	4	4	4	3	3	5	5	4	3	4	3	4	3	3	3	3	4	2	4	4	5	5	4	3	4	4	2	20	3		5	6	Guangdong Province	Huizhou City
Chrome 67.0.3396.87	Android Linux 9	1	4	4	4	5	3	5	5	5	5	5	5	5	5	2	4	4	3	2	2	2	3	4	3	1	1	1	2	21	3		5	5	Guangdong Province	Guangzhou City
Unknown Browser	iPhone iOS 13.0	1	3	3	3	1	2	1	2	1	2	3	3	3	2	2	2	2	3	2	2	2	2	2	1	1	1	1	1	22	3		5	4	Guangdong Province	Jieyang City
Unknown Browser	iPhone iOS 13.3.1	1	5	5	5	3	3	3	3	5	5	5	4	5	4	4	2	5	5	2	5	5	5	5	4	2	2	2	1	20	3		5	3	Guangdong Province	Dongguan City
Chrome 66.0.3359.126	Android Linux 7.0	1	5	5	5	5	1	5	1	5	1	5	1	4	1	4	2	3	5	2	3	3	3	5	2	1	1	1	2	21	3		5	3	Guangdong Province	Yunfu City
Chrome 67.0.3396.87	Android Linux 9	1	5	4	5	3	1	4	4	4	2	1	1	1	1	4	1	1	3	2	4	2	4	1	2	3	4	3	2	22	3		5	3	Guangdong Province	Shantou
Chrome 66.0.3359.126	Android Linux 8.1.0	1	4	4	4	3	1	4	2	3	4	2	3	3	1	3	1	3	2	2	1	3	2	4	2	1	1	1	2	22	3		5	5	Zhejiang Province	Huzhou City
Chrome 66.0.3359.126	Android Linux 7.1.2	1	5	4	5	5	2	5	4	5	2	5	5	4	4	2	1	2	3	2	4	4	1	2	3	1	1	1	2	20	3		5	4	Guangdong Province	Jiangmen City
Chrome 66.0.3359.126	Android Linux 8.1.0	1	5	5	5	4	3	5	3	5	3	4	4	4	3	4	3	3	4	2	4	3	3	4	3	4	3	3	2	22	3		5	5	Guangdong Province	Guangzhou City
Unknown Browser	iPhone iOS 13.4	1	4	4	4	3	3	3	3	3	3	2	2	2	2	1	1	1	1	2	1	1	2	2	1	1	1	1	1	21	3		5	6	Guangdong Province	Guangzhou City
Chrome 66.0.3359.126	Android Linux 5.1	1	5	5	5	2	1	1	1	5	1	5	5	5	5	3	1	1	3	2	2	2	2	5	1	1	1	1	2	22	3		5	5	Guangdong Province	Guangzhou City
Chrome 66.0.3359.126	Android Linux 9	1	5	5	5	4	4	4	4	4	4	3	3	3	3	4	3	5	5	2	5	5	4	4	5	3	4	3	2	21	3		5	5	Guangdong Province	Maoming City
Chrome 66.0.3359.126	Android Linux 8.1.0	1	3	4	4	5	1	4	4	5	3	5	3	5	3	3	2	1	3	2	3	3	4	4	3	1	1	1	1	20	3		5	4	Guangdong Province	Maoming City
Unknown Browser	iPhone iOS 13.3.1	1	5	5	5	5	1	5	3	5	3	5	5	5	1	5	5	2	2	2	5	5	1	5	5	1	1	1	2	20	3		5	4	Guangdong Province	Qingyuan City
Chrome 66.0.3359.126	Android Linux 8.1.0	1	4	4	4	5	1	2	5	3	5	1	1	1	1	1	1	2	1	2	4	1	1	1	1	1	1	1	1	18	3		5	3	Hainan Province	Provincial administrative unit
Chrome 66.0.3359.126	Android Linux 8.1.0	1	4	3	4	4	3	3	3	5	4	4	4	3	3	4	3	3	4	2	3	3	3	4	4	3	3	3	2	20	3		4	4	Guangdong Province	Guangzhou City
Unknown Browser	IPad iOS 13.3.1	1	5	5	5	3	3	4	4	4	4	3	3	3	4	3	3	5	5	2	4	4	4	5	3	1	1	1	1	20	3		5	6	Jiangsu Province	Nantong City
Unknown Browser	iPhone iOS 13.2.2	1	4	4	4	3	2	4	1	4	1	4	1	3	1	4	4	2	5	2	3	3	4	4	3	2	3	1	2	22	3		5	5	Guangdong Province	Jiangmen City
Chrome 66.0.3359.126	Android Linux 9	1	5	5	5	1	1	5	1	5	3	2	2	2	2	1	1	1	1	2	3	2	1	5	5	1	1	1	2	20	3		5	5	Shanxi Province	Taiyuan City
Unknown Browser	iPhone iOS 13.3.1	1	5	5	4	2	1	4	4	3	3	2	2	2	2	3	2	4	4	2	2	4	2	4	3	4	3	4	2	20	3		5	5	Guangdong Province	Zhongshan City
Chrome 66.0.3359.126	Android Linux 8.0.0	1	4	4	5	1	4	1	1	2	4	1	3	5	4	4	5	4	4	2	2	2	5	1	4	1	1	1	2	20	3		5	5	Guangdong Province	Zhongshan City
Chrome 66.0.3359.126	Android Linux 9	1	5	5	5	1	1	3	3	3	1	5	3	5	2	3	1	3	3	2	3	3	3	5	3	5	5	3	1	21	3		5	4	Guangdong Province	Jiangmen City
Unknown Browser	iPhone iOS 13.3.1	1	5	5	5	4	2	3	4	4	3	4	3	4	4	4	2	3	3	2	4	4	4	4	4	3	2	3	2	19	3		5	6	Guangdong Province	Huizhou City
Unknown Browser	iPhone iOS 13.3.1	1	5	5	5	5	3	5	5	5	5	5	5	5	5	3	1	1	1	2	3	2	5	3	4	1	1	1	2	19	3		5	3	Guangdong Province	Guangzhou City
Unknown Browser	iPhone iOS 13.3	1	5	5	5	4	3	4	4	3	3	3	3	3	3	4	4	3	4	2	4	4	3	4	4	2	3	2	2	20	3		5	3	Guangdong Province	Shenzhen City
Chrome 66.0.3359.126	Android Linux 9	1	4	3	4	1	1	1	1	2	1	1	1	1	1	3	1	1	1	2	3	1	1	1	2	1	1	1	2	21	3		5	4	Guangdong Province	Guangzhou City
Chrome 67.0.3396.87	Android Linux 9	1	5	5	5	5	3	4	4	5	4	5	4	5	4	4	3	3	4	2	4	4	4	4	4	2	2	3	2	20	3		5	4	Anhui Province	Bozhou City
Unknown Browser	iPhone iOS 12.4	1	5	5	5	5	1	5	1	3	1	1	1	1	1	4	1	2	2	2	2	3	3	3	2	1	1	1	2	20	3		5	5	Zhejiang Province	Jiaxing City
Unknown Browser	iPhone iOS 13.3	1	5	5	5	5	5	5	5	5	5	5	5	5	5	5	1	5	1	2	5	5	3	5	3	1	1	1	2	20	3		6	6	Guangdong Province	Guangzhou City
Chrome 66.0.3359.126	Android Linux 9	1	5	5	5	5	4	5	3	5	3	3	3	4	2	3	3	4	3	2	4	4	4	4	4	1	1	2	2	21	3		5	4	Guangdong Province	Guangzhou City
Chrome 39.0.2171.95	Windows Wechat QBCore/3.43.884.400 QQBrowser/9.0.2524.400	1	5	5	5	4	2	3	4	3	3	2	2	2	1	2	1	2	3	2	3	1	2	1	1	1	1	1	1	22	3		5	6	Guangdong Province	Qingyuan City
Unknown Browser	iPhone iOS 13.3.1	1	4	4	4	2	1	1	2	1	1	1	1	1	1	1	1	2	2	2	3	3	4	4	3	2	2	3	2	22	3		5	3	Guangdong Province	Guangzhou City
Unknown Browser	iPhone iOS 12.4	1	4	4	3	2	2	4	4	4	4	3	2	3	3	3	2	3	4	2	5	4	3	4	4	2	2	3	2	20	3		5	4	Guangdong Province	Foshan City
Chrome 66.0.3359.126	Android Linux 9	1	3	4	5	5	1	2	1	5	1	4	1	5	1	1	1	1	3	2	2	3	1	3	1	1	1	1	1	20	3		5	6	Guangdong Province	Jieyang City
Chrome 66.0.3359.126	Android Linux 9	1	5	5	5	4	5	4	4	4	4	4	4	4	4	5	4	3	4	4	5	5	4	4	4	4	3	4	1	20	3		5	3	Hubei province	Huanggang City
Unknown Browser	iPhone iOS 13.3.1	1	5	5	4	4	4	3	4	2	4	5	5	2	1	1	3	1	1	1	1	1	1	1	5	1	1	1	1	20	3		5	4	Hubei province	Wuhan city
Chrome 66.0.3359.126	Android Linux 6.0.1	1	5	5	5	4	4	5	3	5	2	3	3	4	4	3	2	1	4	2	3	5	1	5	3	2	1	3	2	19	3		5	3	Hubei province	Huanggang City
Unknown Browser	iPhone iOS 13.3.1	1	5	3	3	5	2	2	5	2	5	3	1	1	5	1	1	1	1	2	3	2	1	3	1	1	1	1	1	18	3		4	4	Liaoning Province	Dandong City
Chrome 66.0.3359.126	Android Linux 10	1	5	5	5	1	1	3	5	1	1	1	1	1	1	1	1	1	1	2	1	1	1	1	1	1	1	1	1	18	3		5	4	Hubei province	Enshi Tujia and Miao Autonomous Prefecture
Chrome 66.0.3359.126	Android Linux 10	1	3	4	5	1	5	1	5	5	1	5	1	5	1	1	1	3	3	2	4	3	2	2	3	1	4	1	2	18	3		5	3	Tianjin City	Tianjin City
Chrome 66.0.3359.126	Android Linux 10	1	5	5	5	5	5	5	5	5	5	5	5	5	5	5	5	5	5	5	5	5	5	5	5	5	5	5	1	18	3		5	6	Beijing City	Beijing City
Chrome 66.0.3359.126	Android Linux 9	1	3	5	4	5	3	5	4	5	4	5	4	5	5	2	1	2	3	2	1	2	1	3	2	1	1	1	1	20	3		5	5	Hubei province	Huangshi City
Chrome 66.0.3359.126	Android Linux 9	1	5	5	5	2	3	3	3	3	3	3	3	3	3	2	2	2	2	2	2	2	2	2	2	2	2	2	1	18	3		5	3	Shandong Province	Zaozhuang City
Chrome 66.0.3359.126	Android Linux 9	1	4	5	3	2	2	1	1	1	4	2	4	2	2	2	1	1	1	2	2	2	2	1	4	2	1	2	1	19	3		5	5	Hubei province	Shiyan City
Chrome 66.0.3359.126	Android Linux 9	1	3	5	4	5	5	5	5	4	5	3	5	5	5	3	1	5	2	2	3	4	4	5	1	1	1	1	1	19	3		5	5	Hubei province	Wuhan city
Chrome 66.0.3359.126	Android Linux 9	1	2	2	2	1	1	5	5	2	2	2	2	2	2	2	2	2	2	2	2	2	2	2	2	2	2	2	1	19	3		5	3	Sichuan Province	Chengdu City
Chrome 66.0.3359.126	Android Linux 9	1	5	5	5	1	1	5	5	5	5	1	1	1	1	5	4	4	4	2	4	4	3	3	4	1	1	1	2	20	3		5	3	Gansu Province	Wuwei City
Chrome 66.0.3359.126	Android Linux 10	1	4	5	4	4	5	4	4	4	4	4	4	4	4	2	1	1	1	2	1	1	2	2	1	1	1	1	1	20	3		5	3	Guangxi Zhuang Autonomous Region	Guigang City
Chrome 66.0.3359.126	Android Linux 9	1	5	5	5	4	4	5	5	2	1	2	1	2	1	1	1	1	1	2	1	1	1	3	2	1	1	1	1	19	3		5	3	Henan Province	Xinyang City
Chrome 66.0.3359.126	Android Linux 8.1.0	1	3	3	3	5	1	3	5	5	2	5	1	5	1	1	1	1	1	2	1	1	1	1	1	1	1	1	1	19	3		5	5	Guangxi Zhuang Autonomous Region	Wuzhou City
Chrome 66.0.3359.126	Android Linux 9	1	4	4	4	3	3	3	3	3	3	3	3	3	3	4	1	1	3	2	4	4	4	4	2	2	3	2	2	19	3		5	3	Henan Province	Shangqiu City
Chrome 66.0.3359.126	Android Linux 9	1	5	5	5	4	4	5	5	5	5	2	5	5	5	5	5	5	5	2	4	4	5	5	5	1	1	1	1	20	3		5	3	Hubei province	Provincial administrative unit
Chrome 67.0.3396.87	Android Linux 9	1	5	4	5	3	3	2	2	3	4	4	4	2	3	2	2	3	2	2	2	2	2	2	1	1	1	1	1	19	3		5	4	Hubei province	Jingzhou City
Chrome 66.0.3359.126	Android Linux 9	1	5	5	5	5	5	5	5	5	5	5	5	5	5	5	5	2	5	2	5	5	5	5	3	3	1	3	2	20	3		5	3	Hubei province	Xiangyang City
Chrome 66.0.3359.126	Android Linux 10	1	5	5	5	2	5	1	1	2	2	1	1	1	1	2	1	2	2	2	2	3	2	4	2	1	2	3	2	21	3		4	4	Hubei province	Xiangyang City
Chrome 66.0.3359.126	Android Linux 5.1	1	5	4	4	5	3	4	3	5	3	5	3	5	5	4	1	2	3	2	4	4	3	3	2	1	1	1	1	20	3		5	3	Hubei province	Xiaogan City
Unknown Browser	iPhone iOS 13.3.1	1	5	5	5	3	1	5	5	3	2	1	1	2	3	3	1	3	3	2	3	4	3	5	3	1	1	1	2	20	3		5	6	Hubei province	Jingzhou City
Chrome 66.0.3359.126	Android Linux 9	1	5	5	5	1	1	1	4	1	4	1	4	4	4	5	5	5	5	2	3	2	5	5	5	5	5	5	1	5	3		5	3	Hubei province	Shiyan City
Chrome 66.0.3359.126	Android Linux 10	1	5	5	5	3	4	4	4	4	4	2	2	2	2	2	1	2	2	2	2	2	1	4	4	2	4	2	2	20	3		5	5	Hubei province	Jingzhou City
Chrome 67.0.3396.87	Android Linux 9	1	5	5	5	4	4	1	3	3	4	3	3	1	3	1	1	1	1	2	3	1	1	1	1	1	1	1	2	22	3		4	4	Hubei province	Jingzhou City
Chrome 66.0.3359.126	Android Linux 9	1	5	5	5	4	3	3	3	3	3	3	4	3	3	3	2	2	3	2	3	3	3	4	3	2	2	2	2	20	3		5	4	Hubei province	Jingzhou City
Chrome 67.0.3396.87	Android Linux 9	1	5	5	5	4	4	4	4	4	4	4	4	4	4	4	4	4	4	4	4	4	4	4	3	4	3	4	2	20	3		5	5	Hubei province	Jingzhou City
Chrome 66.0.3359.126	Android Linux 6.0.1	1	5	5	5	3	5	4	5	3	4	2	3	3	3	4	3	4	5	2	5	4	4	5	5	2	2	2	2	20	3		5	3	Hubei province	Jingzhou City
Unknown Browser	iPhone iOS 12.0	1	4	3	4	5	4	4	4	3	4	3	4	4	3	3	1	4	3	2	3	3	3	4	3	2	3	3	2	17	3		3	4	Hubei province	Wuhan city
Chrome 66.0.3359.126	Android Linux 7.1.1	1	5	5	5	4	2	4	2	4	3	3	4	4	5	3	1	3	3	2	5	3	3	3	5	2	1	1	2	20	3		5	4	Hubei province	Xiaogan City
Unknown Browser	iPhone iOS 13.3.1	1	5	5	5	1	1	5	5	1	1	1	1	1	1	1	1	1	3	2	2	3	5	3	2	1	1	1	1	20	3		5	5	Hubei province	Jingzhou City
Chrome 66.0.3359.126	Android Linux 6.0	1	5	5	5	5	5	5	5	5	5	5	5	5	5	2	2	2	2	2	2	2	2	2	2	3	5	3	2	32	2		3	4	Hubei province	Jingzhou City
Unknown Browser	iPhone iOS 13.1.3	1	5	5	5	3	4	3	3	3	3	1	1	1	1	1	3	2	1	2	1	2	3	2	3	1	2	1	2	22	3		5	4	Hubei province	Wuhan city
Chrome 67.0.3396.87	Android Linux 10	1	4	4	4	1	2	3	3	2	3	1	2	1	3	3	2	3	2	2	2	4	2	4	2	1	1	1	1	20	3		5	5	Hubei province	Jingzhou City
Chrome 66.0.3359.126	Android Linux 6.0	1	4	5	5	4	4	4	4	4	4	3	3	4	4	4	4	5	5	2	5	5	5	5	4	2	1	1	2	20	3		5	3	Hubei province	Xiangyang City
Chrome 67.0.3396.87	Android Linux 9	1	4	5	4	4	2	4	3	4	2	4	4	4	4	3	3	3	4	2	3	3	4	4	4	4	4	5	1	50	4		3	4	Hubei province	Jingzhou City
Chrome 66.0.3359.126	Android Linux 8.1.0	1	4	4	4	3	4	5	5	4	3	4	4	4	4	4	3	5	5	2	4	4	5	5	5	5	5	3	1	15	3		3	4	Hubei province	Jingzhou City
Unknown Browser	iPhone iOS 13.3.1	1	5	5	5	2	2	3	3	2	2	1	1	1	2	1	1	1	1	2	1	2	1	1	1	1	2	1	2	21	3		5	3	Hubei province	Shiyan City
Chrome 66.0.3359.126	Android Linux 10	1	5	5	5	3	2	1	1	1	2	1	1	1	2	1	1	1	1	2	2	3	1	2	2	1	1	1	2	21	3		5	3	Xinjiang Uygur Autonomous Region	Urumqi City
Chrome 66.0.3359.126	Android Linux 9	1	3	3	3	5	3	4	5	3	3	4	4	3	2	2	1	2	1	2	1	3	1	1	1	1	2	2	1	36	2		4	4	Hubei province	Jingzhou City
Chrome 66.0.3359.126	Android Linux 9	1	4	4	5	3	3	1	1	2	3	3	3	2	2	1	1	1	2	2	1	2	1	2	1	1	1	1	1	21	3		5	4	Hubei province	Jingzhou City
Chrome 66.0.3359.126	Android Linux 9	1	5	5	5	2	3	4	4	4	4	4	4	4	4	3	2	2	2	2	3	3	1	3	2	1	2	2	1	20	3		5	3	Hubei province	Xiaogan City
Chrome 66.0.3359.126	Android Linux 7.1.1	1	4	4	4	2	2	1	1	1	1	1	1	1	1	4	4	5	4	2	1	2	5	4	4	1	1	1	2	43	4		3	3	Hubei province	Jingzhou City
Chrome 66.0.3359.126	Android Linux 8.1.0	1	5	4	4	4	4	4	4	3	3	3	3	3	3	2	2	2	2	2	3	3	2	2	2	1	1	1	1	21	3		5	4	Hubei province	Jingzhou City
Chrome 66.0.3359.126	Android Linux 9	1	5	5	4	3	3	3	4	5	5	3	3	3	3	4	4	3	4	4	4	3	4	4	4	3	4	4	1	23	3		5	5	Hubei province	Wuhan city
Chrome 66.0.3359.126	Android Linux 7.1.2	1	5	5	5	1	2	4	4	4	4	3	3	3	3	3	2	2	3	2	4	3	3	4	3	1	1	1	2	20	3		5	3	Hubei province	Xianning City
Chrome 66.0.3359.126	Android Linux 9	1	5	5	5	2	3	5	3	5	4	4	3	4	2	2	2	4	1	2	2	3	2	3	2	1	1	3	2	20	3		5	4	Hubei province	Jingzhou City
Unknown Browser	iPhone iOS 13.3.1	1	5	5	5	5	5	5	5	5	5	5	5	5	5	5	5	5	5	2	5	5	5	5	5	5	5	5	1	20	3		5	6	Jiangxi Province	Shangrao City
Chrome 67.0.3396.87	Android Linux 5.1	1	4	3	3	2	2	3	2	3	3	2	2	2	3	4	4	4	4	2	2	2	3	3	4	4	2	2	1	50	4		3	3	Hubei province	Jingzhou City
Chrome 66.0.3359.126	Android Linux 8.0.0	1	5	5	5	2	1	5	3	3	3	3	3	3	2	3	1	5	5	2	1	5	5	5	3	3	1	2	2	43	4		3	3	Hubei province	Jingzhou City
Chrome 66.0.3359.126	Android Linux 9	1	4	5	4	3	3	3	3	2	4	4	1	3	1	3	3	3	3	2	2	4	3	4	3	2	2	1	1	21	3		5	4	Hebei Province	Handan City
Chrome 66.0.3359.126	Android Linux 9	1	3	3	4	2	3	2	3	4	4	2	3	3	3	2	2	2	2	2	4	3	2	3	3	3	2	2	1	21	3		5	4	Gansu Province	Zhangye City
Chrome 67.0.3396.87	Android Linux 10	1	4	3	3	3	2	3	3	3	3	3	3	3	3	3	3	3	4	3	3	3	4	4	3	4	3	4	1	30	2		6	5	Jiangxi Province	Jingdezhen City
Chrome 66.0.3359.126	Android Linux 10	1	4	3	3	2	4	2	2	1	1	1	1	1	1	1	1	2	3	2	2	2	2	3	2	1	1	2	1	20	3		5	5	Jiangxi Province	Ganzhou City
Chrome 67.0.3396.87	Android Linux 9	1	5	3	5	2	5	5	5	5	5	3	5	5	5	3	4	5	3	4	4	4	3	3	5	5	3	5	1	21	3		5	3	Gansu Province	Baiyin City
Chrome 66.0.3359.126	Android Linux 9	1	5	4	5	3	3	3	3	3	3	4	4	4	3	3	2	5	4	2	2	4	1	4	3	2	3	2	2	19	3		5	3	Gansu Province	Linxia Hui Autonomous Prefecture
Chrome 66.0.3359.126	Android Linux 9	1	4	4	4	3	3	3	3	4	4	4	4	3	3	1	1	1	1	2	3	3	3	4	3	3	3	2	1	19	3		5	4	Gansu Province	Gannan Tibetan Autonomous Prefecture
Chrome 66.0.3359.126	Android Linux 9	1	3	5	3	5	1	5	1	5	1	5	5	5	3	1	1	3	2	2	3	3	2	3	3	1	1	1	1	20	3		5	3	Gansu Province	Lanzhou City
Chrome 66.0.3359.126	Android Linux 9	1	5	4	5	3	1	1	4	4	2	3	3	3	2	3	1	2	3	2	1	2	3	4	3	1	1	1	2	20	3		5	3	Henan Province	Luoyang City
Unknown Browser	iPhone iOS 13.3.1	1	4	4	4	2	3	2	3	3	2	2	2	2	2	3	2	2	2	2	3	3	3	2	2	2	3	2	2	18	3		5	5	Jiangsu Province	Wuxi City
Chrome 66.0.3359.126	Android Linux 9	1	3	3	3	4	1	3	2	3	4	3	2	3	4	3	3	4	3	2	3	3	2	3	2	3	3	3	1	20	3		5	4	Gansu Province	Qingyang City
Chrome 66.0.3359.126	Android Linux 9	1	5	4	4	5	3	3	3	5	3	4	3	4	3	2	1	2	3	2	3	3	2	2	3	1	1	1	2	20	3		5	3	Gansu Province	Baiyin City
Chrome 66.0.3359.126	Android Linux 9	1	5	5	5	4	4	2	2	2	3	3	3	3	2	4	3	4	3	2	3	3	3	3	3	3	3	3	1	19	3		5	3	Henan Province	Zhoukou City
Chrome 62.0.3202.84	Android Linux 8.1.0	1	5	4	4	4	2	2	4	4	1	3	1	2	1	1	1	2	1	2	2	2	2	2	2	1	1	1	2	22	3		5	3	Gansu Province	Longnan City
Chrome 67.0.3396.87	Android Linux 8.1.0	1	4	5	4	3	1	2	2	2	2	1	1	1	1	3	1	1	2	2	2	3	2	2	1	1	1	1	2	18	3		5	5	Guangdong Province	Huizhou City
Unknown Browser	iPhone iOS 13.3.1	1	3	5	3	1	1	1	1	1	1	1	1	1	1	1	1	1	1	2	1	1	1	1	1	1	1	1	1	22	3		5	6	Guangdong Province	Shenzhen City
Unknown Browser	iPhone iOS 13.3	1	4	4	5	3	2	3	3	2	2	2	2	3	4	4	2	3	4	2	2	5	3	4	3	3	3	4	2	21	3		5	6	Henan Province	Hebi City
Chrome 66.0.3359.126	Android Linux 6.0	1	5	5	5	1	2	5	4	5	3	5	4	5	4	5	5	5	5	2	5	5	5	5	5	2	1	3	2	22	3		5	5	Hubei province	Enshi Tujia and Miao Autonomous Prefecture
Unknown Browser	iPhone iOS 13.3	1	5	5	5	5	3	3	3	5	3	5	3	5	4	5	4	2	3	2	3	4	3	4	3	1	1	2	2	23	4		4	4	Hubei province	Xianning City
Chrome 66.0.3359.126	Android Linux 10	1	5	5	5	4	3	4	3	1	1	1	1	1	1	4	2	2	5	2	5	3	2	5	3	2	4	2	2	21	3		5	6	Shaanxi Province	Xi'an City
Unknown Browser	iPhone iOS 13.3	1	4	5	5	3	3	3	3	3	3	3	3	3	3	4	3	2	2	2	5	4	2	2	2	1	1	1	1	26	4		5	6	Hubei province	Wuhan city
Unknown Browser	iPhone iOS 13.3.1	1	5	5	5	3	2	3	3	4	3	1	1	2	5	3	3	2	2	2	2	2	3	3	3	1	1	1	2	21	3		5	5	Hubei province	Shiyan City
Chrome 66.0.3359.126	Android Linux 10	1	5	5	5	1	1	3	3	2	2	1	1	1	1	3	1	3	1	2	3	2	4	4	5	3	2	5	1	18	3		5	6	Hubei province	Huanggang City
Unknown Browser	iPhone iOS 12.4.5	1	5	4	5	5	2	5	5	5	5	5	5	5	5	2	2	4	4	2	5	5	5	5	2	3	2	2	2	20	3		5	5	Guangdong Province	Shenzhen City
Chrome 66.0.3359.126	Android Linux 9	1	5	5	5	1	1	3	3	1	1	1	1	1	1	2	1	1	2	2	2	2	1	3	1	1	1	1	2	21	3		5	5	Henan Province	Hebi City
Chrome 66.0.3359.126	Android Linux 9	1	5	5	5	5	3	5	5	5	4	4	4	5	2	4	3	4	4	2	5	4	4	4	4	2	2	2	2	22	3		5	3	Guangdong Province	Heyuan City
Chrome 67.0.3396.87	Android Linux 9	1	5	5	5	2	2	5	5	3	3	1	1	1	1	4	3	4	4	2	4	4	4	4	2	1	1	1	1	20	3		5	4	Shandong Province	Liaocheng city
Chrome 66.0.3359.126	Android Linux 8.0.0	1	2	4	3	2	3	2	3	2	3	1	1	1	1	2	2	2	2	2	2	3	4	4	3	1	1	2	2	20	3		5	3	Guangdong Province	Guangzhou City
Chrome 66.0.3359.126	Android Linux 9	1	4	5	5	1	1	1	1	1	1	1	1	1	1	1	1	1	2	2	4	2	2	2	2	1	1	1	1	22	3		5	6	Guangxi Zhuang Autonomous Region	Beihai City
Chrome 66.0.3359.126	Android Linux 6.0.1	1	4	5	5	3	1	4	1	5	1	5	1	5	1	4	1	5	5	2	2	5	2	5	5	1	1	1	2	20	3		5	6	Gansu Province	Lanzhou City
Chrome 66.0.3359.126	Android Linux 10	1	4	5	4	4	4	4	4	4	4	4	4	4	4	3	1	3	1	2	1	3	3	3	2	1	1	1	1	21	3		5	4	Hubei province	Jingzhou City
Chrome 67.0.3396.87	Android Linux 8.1.0	1	5	5	5	4	3	5	5	2	2	2	3	2	2	1	1	1	1	2	2	2	2	2	2	1	1	1	1	20	3		5	3	Guangdong Province	Shenzhen City
Chrome 66.0.3359.126	Android Linux 9	1	5	5	5	3	4	2	2	4	4	3	3	4	4	4	4	2	3	2	5	4	3	4	3	1	1	2	2	20	3		4	5	Guangdong Province	Shenzhen City
Chrome 67.0.3396.87	Android Linux 8.1.0	1	5	5	5	3	4	4	4	4	4	3	3	3	3	5	4	4	5	2	5	5	4	4	3	1	1	1	2	21	3		5	3	Gansu Province	Dingxi City
Chrome 66.0.3359.126	Android Linux 10	1	4	5	5	4	4	3	3	4	5	3	4	3	5	4	3	3	3	2	5	5	4	3	3	1	2	1	2	24	1		4	5	Hubei province	Huanggang City
Chrome 66.0.3359.126	Android Linux 9	1	5	5	5	5	3	5	3	2	2	5	5	5	5	4	3	3	4	2	4	4	5	5	4	1	1	1	1	25	2		5	5	Henan Province	Anyang City
Chrome 66.0.3359.126	Android Linux 9	1	4	4	4	5	2	4	4	3	3	4	2	4	2	3	2	3	2	2	3	3	3	3	3	2	2	3	2	20	3		5	6	Hubei province	Provincial administrative unit
Chrome 67.0.3396.87	Android Linux 10	1	5	5	4	1	1	3	3	3	3	2	1	4	4	4	5	2	5	2	5	5	2	4	4	1	1	1	1	21	3		5	6	Hubei province	Wuhan city
Chrome 66.0.3359.126	Android Linux 9	1	5	5	5	2	1	1	1	3	3	1	1	3	3	1	1	3	2	2	1	2	3	1	3	1	1	1	2	20	3		5	5	Hubei province	Jingzhou City
Chrome 66.0.3359.126	Android Linux 8.0.0	1	4	5	5	3	3	1	1	2	3	1	1	1	2	3	1	3	4	2	1	1	4	1	5	1	1	1	2	20	3		5	5	Hubei province	Jingzhou City
Unknown Browser	iPhone iOS 12.4	1	5	5	5	5	1	5	3	4	1	5	5	5	5	2	1	1	4	2	1	5	1	3	4	3	5	2	2	20	3		5	4	Hubei province	Jingmen City
Chrome 66.0.3359.126	Android Linux 9	1	5	5	5	5	5	5	5	5	5	5	5	5	5	5	1	3	3	2	1	1	1	1	3	3	3	3	1	20	3		5	4	Hubei province	Yichang City
Chrome 66.0.3359.126	Android Linux 10	1	3	5	3	5	3	5	5	3	3	2	4	2	4	1	1	1	1	2	2	1	1	1	1	1	1	1	1	21	3		5	6	Hubei province	Yichang City
Unknown Browser	iPhone iOS 12.1.4	1	4	3	4	3	5	3	4	3	3	3	2	4	4	3	1	4	3	2	5	3	4	5	4	2	3	3	2	20	3		5	4	Anhui Province	Tongling City
Chrome 66.0.3359.126	Android Linux 8.0.0	1	5	5	5	3	2	2	5	3	1	1	1	3	3	3	1	2	2	2	5	5	3	3	1	1	1	1	1	21	3		5	5	Hubei province	Xiaogan City
Chrome 66.0.3359.126	Android Linux 9	1	5	5	5	4	2	5	5	4	3	4	4	5	5	4	2	3	5	2	2	5	4	5	3	4	4	4	1	22	3		5	6	Jiangxi Province	Fuzhou City
Chrome 66.0.3359.126	Android Linux 10	1	5	5	5	2	5	5	5	5	4	5	5	5	5	3	1	1	2	2	2	4	2	2	3	1	3	1	1	20	3		5	6	Hubei province	Yichang City
Chrome 66.0.3359.126	Android Linux 7.0.0	1	4	5	4	4	2	1	1	2	2	1	1	2	2	3	1	3	3	2	2	3	4	5	2	1	1	1	1	24	2		5	5	Hubei province	Huangshi City
Chrome 66.0.3359.126	Android Linux 9	1	5	5	5	5	5	5	5	4	4	5	5	5	5	4	4	3	3	2	4	4	3	4	3	2	2	2	1	25	1		5	5	Hubei province	Xiangyang City
Unknown Browser	iPhone iOS 13.3.1	1	5	5	5	2	2	3	3	5	5	5	3	3	3	1	1	1	1	2	1	1	1	5	1	1	1	1	1	18	3		5	5	Hubei province	Suizhou city
Chrome 66.0.3359.126	Android Linux 10	1	5	4	5	1	1	1	1	1	1	1	1	1	1	3	1	5	5	5	5	5	5	5	5	5	5	5	1	21	3		5	3	Hubei province	Jingzhou City
Chrome 66.0.3359.126	Android Linux 10	1	4	4	3	4	2	1	1	3	5	2	4	2	3	2	1	1	2	2	1	2	2	5	2	1	1	1	1	19	3		5	6	Hubei province	Ezhou City
Chrome 67.0.3396.87	Android Linux 9	1	5	5	5	5	4	5	3	4	4	4	4	4	4	3	3	3	3	2	3	4	3	4	2	1	1	1	2	19	3		5	3	Hubei province	Huanggang City
Chrome 66.0.3359.126	Android Linux 9	1	4	4	4	2	4	3	3	4	3	2	2	2	2	1	1	1	2	2	3	3	2	2	3	2	2	2	2	20	3		5	3	Hubei province	Jingzhou City
Chrome 66.0.3359.126	Android Linux 6.0	1	3	3	3	3	3	2	3	3	3	1	3	1	1	1	1	1	2	2	1	2	1	1	1	1	1	1	2	21	3		5	3	Hubei province	Jingzhou City
Unknown Browser	iPhone iOS 13.1.2	1	4	4	4	1	1	3	3	2	2	3	2	4	2	2	3	5	5	2	5	4	2	3	4	3	3	3	1	18	3		5	4	Hubei province	Wuhan city
Chrome 66.0.3359.126	Android Linux 9	1	5	5	5	5	1	5	4	5	3	5	3	5	4	4	2	2	4	2	5	4	3	5	3	1	1	1	2	19	3		5	4	Hubei province	Jingzhou City
Unknown Browser	iPhone iOS 13.3.1	1	3	3	3	3	3	3	3	3	3	3	3	3	3	3	3	3	3	3	3	3	3	3	3	3	3	3	1	21	3		3	5	Beijing City	Beijing City
Chrome 66.0.3359.126	Android Linux 8.0.0	1	5	4	5	2	4	3	4	3	3	4	3	3	4	2	1	1	2	2	2	3	3	2	4	1	1	1	2	20	3		5	3	Hubei province	Jingzhou City
Chrome 66.0.3359.126	Android Linux 8.0.0	1	3	3	3	3	3	3	3	3	3	3	3	3	3	2	1	1	2	2	2	2	1	1	2	3	5	1	2	20	3		4	3	Hubei province	Jingzhou City
Chrome 66.0.3359.126	Android Linux 9	1	5	5	5	5	5	5	5	5	5	5	5	5	5	1	1	3	1	2	5	5	3	5	5	1	1	1	2	20	3		5	6	Hubei province	Jingzhou City
Chrome 66.0.3359.126	Android Linux 9	1	5	5	5	5	5	5	5	1	5	1	1	1	5	5	1	3	4	2	4	5	3	3	5	2	1	1	1	18	3		5	5	Hubei province	Jingmen City
Chrome 66.0.3359.126	Android Linux 9	1	5	5	5	4	3	5	5	4	3	2	2	4	3	1	1	1	1	2	2	3	1	5	1	1	2	1	1	20	3		5	4	Hubei province	Jingmen City
Chrome 67.0.3396.87	Android Linux 10	1	2	2	2	4	4	4	4	1	2	1	1	1	1	1	1	1	1	2	1	1	1	3	1	2	2	1	1	50	3		5	6	Hubei province	Jingzhou City
Chrome 66.0.3359.126	Android Linux 7.1.1	1	5	5	4	2	2	3	3	4	4	3	3	2	2	2	2	3	2	2	1	2	2	2	1	2	2	2	1	������	3		4	3	Gansu Province	Baiyin City
Chrome 66.0.3359.126	Android Linux 10	1	4	4	5	4	4	5	5	4	4	4	3	5	3	3	3	3	3	2	3	3	3	3	5	3	3	2	1	20	5	catering trade	3	4	Hubei province	Jingzhou City
Chrome 66.0.3359.126	Android Linux 9	1	5	4	4	3	3	3	3	3	3	3	3	3	3	5	4	5	5	2	3	3	5	4	2	5	5	5	2	50	1		5	4	Hubei province	Jingmen City
Chrome 66.0.3359.126	Android Linux 8.1.0	1	4	4	4	3	4	4	4	3	3	4	3	3	3	3	1	1	2	2	2	2	3	2	2	2	2	2	2	22	3		5	3	Hubei province	Jingzhou City
Chrome 67.0.3396.87	Android Linux 10	1	5	5	5	5	5	5	5	5	5	5	5	5	5	1	1	1	2	2	5	5	5	5	5	5	5	5	1	19	3		5	5	Hubei province	Provincial administrative unit
Unknown Browser	iPhone iOS 13.3.1	1	4	5	4	1	1	4	5	1	1	1	1	3	3	2	1	1	1	2	4	4	2	3	3	1	1	2	2	14	3		3	6	Hubei province	Provincial administrative unit
Unknown Browser	iPhone iOS 13.3.1	1	5	5	5	4	4	2	1	1	1	1	1	1	1	2	3	2	2	2	1	1	2	4	3	1	1	2	2	40	4		4	6	Hubei province	Provincial administrative unit
Chrome 67.0.3396.87	Android Linux 10	1	5	5	5	4	4	5	5	4	5	5	5	5	5	3	1	5	5	2	5	5	5	5	5	4	1	1	2	19	3		5	3	Hubei province	Jingzhou City
Chrome 66.0.3359.126	Android Linux 7.1.1	1	5	5	5	2	4	4	4	3	3	1	1	2	1	2	1	1	2	2	3	3	2	2	3	1	1	1	2	19	3		5	3	Hubei province	Jingzhou City
Chrome 67.0.3396.87	Android Linux 9	1	5	5	4	4	4	5	3	5	4	3	4	3	4	5	5	5	4	2	5	5	4	5	4	5	5	5	2	20	3		5	6	Hubei province	Wuhan city
Chrome 74.0.3729.186	Android Linux 10	1	5	5	5	3	5	5	5	5	5	3	3	5	3	3	1	3	4	2	2	5	4	5	5	1	1	3	2	20	3		5	4	Tianjin City	Tianjin City
Chrome 68.0.3440.91	Android Linux 9	1	5	5	5	3	4	3	3	4	3	3	3	3	3	2	1	1	1	2	3	3	1	3	2	1	1	1	2	20	3		5	5	Shandong Province	Yantai City
Chrome 43.0.2357.121	Android Linux 5.1.1	1	3	5	5	3	3	5	4	3	3	4	4	5	4	5	3	4	5	2	3	4	5	5	4	3	3	2	2	19	3		5	5	Liaoning Province	Dalian City
Unknown Browser	IPad iOS 12.4.5	1	5	5	4	1	3	1	2	1	3	1	5	1	4	1	1	1	1	2	3	3	1	5	3	1	3	1	2	13	3		3	4	Hubei province	Xianning City
Chrome 74.0.3729.136	Android Linux 9	1	5	5	4	2	1	4	1	1	1	1	1	1	1	3	2	1	3	2	2	3	4	4	1	1	1	1	2	14	3		3	4	Gansu Province	Lanzhou City
Chrome 43.0.2357.121	Android Linux 5.1	1	4	5	4	4	3	4	4	4	4	3	4	3	3	4	2	4	3	2	1	2	3	5	3	1	1	3	2	18	3		3	3	Xinjiang Uygur Autonomous Region	Altay Prefecture
Chrome 69.0.3497.100	Android Linux 8.0.0	1	5	5	5	2	1	3	3	4	5	2	3	1	1	1	1	1	1	2	1	1	5	1	3	3	4	3	2	16	3		3	4	Hebei Province	Tangshan City
Unknown Browser	IPad iOS 10.3.3	1	4	4	4	1	1	5	5	2	2	1	1	2	2	3	1	2	2	2	4	4	3	5	2	1	1	1	2	16	3		3	4	Shandong Province	Qingdao City
Unknown Browser	iPhone iOS 11.4	1	5	5	4	4	1	2	5	5	5	5	3	5	3	3	2	3	3	2	3	3	3	3	3	1	1	1	2	18	3		3	3	Zhejiang Province	Taizhou City
Chrome 66.0.3359.126	Android Linux 9	1	4	4	4	3	3	4	4	3	3	2	2	2	2	3	1	1	3	2	4	3	4	4	3	1	1	1	1	20	3		5	5	Hubei province	Yichang City
Chrome 66.0.3359.126	Android Linux 9	1	5	5	5	5	5	5	5	5	5	5	5	5	5	5	5	5	5	2	5	5	5	5	5	5	5	5	2	23	3		5	3	Hubei province	Wuhan city
Chrome 70.0.3538.110	Android Linux 9	1	4	4	4	4	2	4	4	3	3	2	2	4	2	3	3	2	4	2	4	4	4	3	3	3	3	2	2	20	3		5	4	Zhejiang Province	Hangzhou City
Unknown Browser	iPhone iOS 10.3.2	1	5	5	5	4	1	4	4	4	2	4	2	4	2	3	2	3	3	2	4	3	3	4	3	2	3	2	2	18	3		3	4	Guizhou Province	Tongren City
Chrome 55.0.2883.91	Android Linux 6.0	1	5	5	4	4	2	5	3	3	2	3	1	3	2	3	3	4	3	2	2	2	2	3	3	2	2	2	2	20	3		5	3	Liaoning Province	Anshan City
Microsoft Internet Explorer 11.0	Windows 7	1	5	5	5	4	5	4	5	3	5	3	5	2	5	4	2	3	3	2	2	5	3	3	2	1	1	1	2	18	3		3	3	Shandong Province	Weifang City
Unknown Browser	IPad iOS 13.3.1	1	4	4	4	4	2	4	2	4	3	4	4	4	4	3	2	4	4	2	3	3	4	4	4	2	2	2	1	17	3		3	3	Hubei province	Provincial administrative unit
Unknown Browser	iPhone iOS 12.0	1	5	5	5	4	2	4	4	5	3	5	2	5	3	3	2	3	3	2	4	4	3	5	3	2	2	3	2	21	3		5	6	Shanxi Province	Taiyuan City
Chrome 55.0.2883.91	Android Linux 7.1.1	1	5	5	4	5	2	5	5	5	3	5	3	5	2	3	1	5	5	2	5	5	5	5	5	2	2	1	2	20	3		5	4	Shanghai City	Shanghai City
Chrome 74.0.3729.136	Android Linux 9	1	5	5	5	2	2	1	1	2	1	1	1	1	1	1	1	3	1	2	4	4	4	5	1	1	1	1	2	19	3		5	5	Shandong Province	Qingdao City
Chrome 74.0.3729.136	Android Linux 9	1	5	5	5	2	4	2	2	3	4	2	2	4	2	2	2	4	2	2	2	3	4	3	3	2	2	2	2	23	3		5	3	Guangdong Province	Jieyang City
Chrome 70.0.3538.64	Android Linux 9	1	5	5	5	5	1	5	2	5	2	5	2	5	2	4	3	2	2	2	2	2	2	5	3	1	1	1	2	23	1		5	6	Sichuan Province	Chengdu City
Chrome 70.0.3538.110	Android Linux 9	1	4	4	4	4	5	4	4	4	4	4	4	4	4	4	4	4	4	4	4	4	4	4	4	4	4	4	2	18	3		3	5	Guangdong Province	Guangzhou City
Chrome 64.0.3282.140	Windows NT 10.0	1	3	5	4	1	1	1	1	1	1	1	1	1	1	1	2	1	2	2	1	1	1	2	1	1	1	1	2	17	3		3	5	Henan Province	Zhumadian City
Chrome 70.0.3538.110	Android Linux 9	1	4	5	5	2	1	3	4	1	2	1	1	1	1	3	1	2	2	2	2	2	3	2	4	1	1	1	2	16	3		3	6	Hubei province	Wuhan city
Chrome 74.0.3729.136	Android Linux 9	1	5	5	5	3	1	1	1	3	2	3	2	3	2	3	1	1	5	2	3	5	3	5	1	1	1	1	2	19	3		5	5	Hebei Province	Shijiazhuang City
Opera	Android Linux 8.0.0	1	5	4	5	3	3	3	3	3	3	3	3	2	2	5	5	4	5	2	3	3	4	4	3	3	3	1	2	22	2		4	5	Hubei province	Enshi Tujia and Miao Autonomous Prefecture
Chrome 67.0.3396.87	Android Linux 9	1	5	5	5	5	3	2	3	4	5	3	5	4	4	5	5	5	5	5	5	5	5	5	5	5	5	5	2	22	2		5	3	Hubei province	Wuhan city
Unknown Browser	iPhone iOS 13.1.3	1	5	5	5	3	3	4	4	4	4	3	3	3	3	5	3	2	4	2	4	4	2	3	5	3	3	3	2	22	3		5	4	Guangdong Province	Guangzhou City
Chrome 74.0.3729.136	Android Linux 9	1	5	5	5	5	1	1	1	5	2	5	2	5	2	5	4	4	5	2	5	5	5	5	3	3	3	2	2	18	3		3	4	Jilin Province	Songyuan City
Unknown Browser	iPhone iOS 13.3	1	5	5	5	2	3	5	5	5	5	5	4	5	4	5	3	3	4	2	4	4	5	5	4	2	2	3	2	22	3		5	4	Shanghai City	Shanghai City
Chrome 74.0.3729.136	Android Linux 9	1	4	5	5	5	3	4	4	5	4	3	3	3	3	1	1	1	1	2	3	2	1	3	2	1	1	1	2	20	3		5	5	Hubei province	Wuhan city
Chrome 66.0.3359.126	Android Linux 8.0.0	1	5	5	5	1	1	1	1	1	1	1	1	1	1	3	2	4	4	2	3	3	5	5	3	3	2	2	2	22	3		5	4	Hubei province	Enshi Tujia and Miao Autonomous Prefecture
Unknown Browser	iPhone iOS 13.3.1	1	5	5	5	5	5	5	5	3	3	3	3	3	3	5	1	4	3	4	4	5	4	5	5	5	5	5	2	22	3		5	3	Hubei province	Enshi Tujia and Miao Autonomous Prefecture
Chrome 62.0.3202.84	Android Linux 8.1.0	1	5	5	5	2	1	1	1	1	1	1	1	1	1	2	1	2	2	2	1	1	2	2	1	1	1	1	2	20	3		5	5	Liaoning Province	Dalian City
Unknown Browser	iPhone iOS 12.3.1	1	5	5	4	2	2	5	3	2	2	1	1	2	3	4	1	1	2	2	2	5	2	5	5	4	2	2	1	18	3		4	5	Zhejiang Province	Ningbo City
Chrome 66.0.3359.126	Android Linux 10	1	5	5	5	5	5	5	5	5	5	5	5	5	5	5	5	5	5	5	5	5	5	5	5	5	5	5	2	20	3		5	5	Hubei province	Wuhan city
Chrome 67.0.3396.87	Android Linux 10	1	5	5	5	5	5	5	5	5	5	5	5	5	5	5	5	5	5	5	5	5	5	5	5	5	5	5	2	21	3		5	4	Guangdong Province	Chaozhou City
Chrome 66.0.3359.126	Android Linux 9	1	5	5	5	1	1	1	1	3	3	1	1	1	1	5	4	5	5	2	4	5	5	5	1	1	1	1	1	20	3		5	3	Hubei province	Jingmen City
Unknown Browser	iPhone iOS 13.3.1	1	3	4	3	5	1	5	1	5	3	5	3	5	3	5	5	3	5	2	4	5	3	5	4	1	1	1	2	21	3		4	4	Guangxi Zhuang Autonomous Region	Guilin City
Unknown Browser	iPhone iOS 12.4	1	5	5	5	3	3	3	3	3	3	3	3	3	3	5	3	5	3	2	5	5	3	3	5	1	1	1	2	28	2		5	5	Guangxi Zhuang Autonomous Region	Guilin City
Chrome 67.0.3396.87	Android Linux 10	1	5	5	5	3	1	2	4	4	2	1	1	2	1	3	1	2	2	2	2	2	3	4	2	2	1	1	2	21	3		5	6	Chongqing City	Chongqing City
Unknown Browser	iPhone iOS 11.4.1	1	5	5	5	3	3	3	3	4	4	3	3	3	3	3	3	3	3	3	3	3	3	3	3	3	3	3	1	30	1		5	5	Sichuan Province	Luzhou City
Chrome 66.0.3359.126	Android Linux 9	1	4	4	4	5	5	5	5	5	5	5	5	3	5	3	1	2	2	2	3	4	5	3	2	2	2	3	2	14	3		3	3	Chongqing City	Chongqing City
Chrome 66.0.3359.126	Android Linux 9	1	5	5	5	5	2	5	3	5	3	5	1	5	2	3	2	2	3	2	5	3	1	5	2	1	1	1	2	27	2		6	4	Guangdong Province	Guangzhou City
Opera	Android Linux 8.0.0	1	4	5	5	4	2	5	5	4	3	4	2	4	2	2	1	3	3	2	2	4	4	5	2	1	1	1	2	22	3		5	4	Guangdong Province	Guangzhou City
Chrome 66.0.3359.126	Android Linux 8.0.0	1	5	5	5	4	2	4	2	5	3	3	1	4	2	4	3	3	4	2	4	4	4	4	4	1	1	1	2	21	3		5	3	Guangdong Province	Zhongshan City
Chrome 66.0.3359.126	Android Linux 10	1	4	5	4	5	3	5	3	5	3	4	2	4	3	4	2	4	3	2	5	4	4	5	4	2	3	1	2	21	3		5	3	Hubei province	Huangshi City
Chrome 66.0.3359.126	Android Linux 10	1	5	5	5	5	4	5	5	5	4	5	5	5	5	4	3	3	2	2	3	3	2	3	3	1	1	1	2	29	5	Professional technicians	5	5	Guangdong Province	Zhongshan City
Unknown Browser	iPhone iOS 13.3.1	1	5	4	4	4	1	4	1	4	1	4	1	3	1	4	3	4	4	2	3	3	4	4	3	2	2	2	2	30	2		5	5	Guangdong Province	Shantou
Chrome 66.0.3359.126	Android Linux 8.0.0	1	5	5	5	5	4	5	4	4	4	3	2	5	5	3	1	3	1	2	5	5	5	5	4	1	1	1	2	23	2		5	4	Hubei province	Jingmen City
Chrome 67.0.3396.87	Android Linux 8.0.0	1	5	5	5	2	4	2	4	4	4	3	3	4	4	4	2	2	4	2	2	2	4	4	4	2	2	2	2	35	5	liberal professions	5	6	Jiangsu Province	Nantong City
Unknown Browser	iPhone iOS 13.3.1	1	5	4	4	4	1	4	1	4	1	4	1	4	1	4	2	4	4	2	3	3	4	4	3	2	2	2	2	60	5	retire	4	4	Guangdong Province	Shantou
Unknown Browser	iPhone iOS 13.3.1	1	5	5	5	5	4	5	4	5	5	5	5	5	5	5	4	5	5	2	5	4	5	5	5	4	3	4	2	22	3		5	5	Hubei province	Wuhan city
Chrome 66.0.3359.126	Android Linux 7.1.2	1	4	4	3	2	2	4	4	3	3	2	2	1	1	2	2	2	2	2	1	2	3	2	1	1	2	1	2	27	2		4	5	Hubei province	Suizhou city
Chrome 66.0.3359.126	Android Linux 6.0.1	1	5	5	4	3	1	3	1	4	1	3	2	4	2	3	2	3	4	2	3	4	4	4	4	4	4	3	2	22	3		5	4	Guangdong Province	Meizhou City
Unknown Browser	iPhone iOS 12.1.3	1	4	5	4	3	4	4	4	2	1	1	1	2	1	2	1	1	3	2	4	3	4	3	2	1	1	1	2	26	4		3	3	Hubei province	Shiyan City
Chrome 66.0.3359.126	Android Linux 10	1	5	5	5	5	3	5	3	5	3	5	3	5	3	4	2	5	5	2	5	5	5	5	5	3	3	3	2	28	1		6	5	Hubei province	Jingmen City
Chrome 66.0.3359.126	Android Linux 10	1	4	4	5	4	2	4	4	3	3	2	2	5	5	3	2	2	4	2	4	3	3	4	2	2	2	2	1	21	3		5	4	Guangdong Province	Yunfu City
Chrome 66.0.3359.126	Android Linux 10	1	5	5	5	4	5	3	3	4	4	3	3	4	3	5	3	4	3	2	4	4	4	4	5	4	3	3	2	22	3		5	3	Guangdong Province	Shantou
Chrome 66.0.3359.126	Android Linux 5.1.1	1	5	5	5	5	5	3	5	5	5	5	5	5	5	3	1	1	2	2	3	3	5	2	1	1	1	1	2	29	4		4	3	Hubei province	Yichang City
Chrome 66.0.3359.126	Android Linux 9	1	4	5	5	5	5	4	4	4	4	3	3	3	3	4	2	2	4	2	3	4	4	5	5	2	2	2	2	23	3		5	5	Guangdong Province	Shantou
Chrome 66.0.3359.126	Android Linux 10	1	5	5	5	5	4	5	4	5	4	5	4	5	4	5	4	5	4	5	4	5	4	5	5	4	5	4	2	21	3		5	3	Guangdong Province	Jiangmen City
Chrome 66.0.3359.126	Android Linux 8.0.0	1	5	5	5	3	2	3	4	3	3	3	3	4	4	4	2	5	3	2	3	4	3	4	4	4	4	4	2	18	3		5	3	Ningxia Hui Autonomous Region	Guyuan City
Chrome 77.0.3865.120	Android Linux 9	1	4	4	4	4	3	4	3	3	3	4	3	4	4	4	2	3	4	2	5	4	4	4	4	4	4	4	2	23	3		5	4	Guangdong Province	Maoming City
Chrome 66.0.3359.126	Android Linux 8.1.0	1	5	5	5	3	3	5	5	5	5	3	3	3	3	3	3	3	3	2	3	3	3	5	3	1	1	1	2	26	2		4	3	Guangdong Province	Zhongshan City
Unknown Browser	iPhone iOS 13.3	1	5	5	5	4	2	1	1	3	1	1	1	1	1	3	1	1	1	2	1	5	3	1	1	1	1	1	2	24	3		5	5	Guangdong Province	Shantou
Chrome 66.0.3359.126	Android Linux 9	1	5	4	4	2	2	2	2	2	2	2	2	1	2	3	3	2	2	2	3	3	3	3	2	2	2	2	1	22	3		5	3	Guangdong Province	Shenzhen City
Chrome 67.0.3396.87	Android Linux 10	1	5	5	4	3	1	3	1	3	1	1	1	3	1	2	2	1	2	2	3	2	4	4	3	1	1	1	2	21	3		5	3	Guangdong Province	Shanwei City
Unknown Browser	iPhone iOS 13.3	1	5	5	5	5	4	5	5	5	5	5	5	5	5	3	1	3	3	2	5	3	3	3	4	1	1	1	2	30	4		4	3	Guangdong Province	Zhongshan City
Chrome 66.0.3359.126	Android Linux 9	1	5	5	4	4	4	3	4	4	3	4	4	4	3	4	3	4	4	2	4	4	4	3	3	4	4	3	1	18	3		5	3	Jiangxi Province	Ji'an City
Chrome 67.0.3396.87	Android Linux 10	1	5	5	5	3	3	4	4	4	4	3	3	3	3	4	1	1	1	1	4	2	3	3	3	1	1	1	1	22	3		5	5	Guangdong Province	Guangzhou City
Chrome 66.0.3359.126	Android Linux 10	1	4	4	4	4	2	2	2	4	4	5	4	5	5	4	3	4	4	2	3	3	5	5	3	3	3	3	2	20	3		4	3	Hainan Province	Danzhou City
Chrome 66.0.3359.126	Android Linux 9	1	5	5	5	4	2	2	2	2	2	4	2	3	3	3	2	3	4	2	1	2	2	2	2	3	3	2	2	20	3		5	3	Hainan Province	Danzhou City
Chrome 70.0.3538.110	Android Linux 8.0.0	1	4	3	5	4	2	5	5	4	3	4	1	4	1	3	1	1	4	2	4	4	2	5	4	1	1	1	1	20	3		5	4	Hubei province	Yichang City
Chrome 67.0.3396.87	Android Linux 9	1	5	5	5	4	3	3	3	3	3	3	2	3	3	3	2	3	2	2	3	3	3	4	3	2	2	2	1	20	3		5	6	Guangdong Province	Guangzhou City
Chrome 77.0.3865.120	Android Linux 10	1	4	5	4	5	2	5	5	3	3	3	2	4	3	3	3	3	4	2	4	4	4	3	2	1	1	3	2	21	3		5	5	Guangdong Province	Meizhou City
