# Supplementary material for: The Influence of COVID-19 on Irrational Consumption Behavior in a Chinese Sample: Based on a Serial Mediating Model
Source: Front Psychol. 2021 Oct 25;12:718797. doi: 10.3389/fpsyg.2021.718797 (PMC8576605; doi:10.3389/fpsyg.2021.718797)
Supplement: Supplementary file 1 [file Data_Sheet_1.zip › Data/Text encoding 2.csv]

Q1	Given the number of diagnoses and deaths, what do you think is the severity of the Covid-19?	Scale question
	Options for this question:
	1
Q2	From the perspective of the spread of the epidemic, what do you think is the severity of the Covid-19?	Scale question
	Options for this question:
	1
Q3	From the perspective of the duration of the epidemic, what do you think is the severity of the Covid-19?	Scale question
	Options for this question:
	1
Q4	Please answer the following questions based on your true feelings during the epidemic: epidemic prevention materials include masks, medicines, etc.; living materials include vegetables, fruits, rice, etc. The stars represent the degree of agreement, one star is very disagree, and five stars are very agree	Matrix scoring
	Options for this question:
	1	Protective supplies
	2	Living supplies
Q5	Please answer the following questions based on your actual experience during the epidemic:	Matrix scale question
	Options for this question:
		I feel nervous and fearful due to the Covid-19.
		I have sleep problems due to the Covid-19.
		I wash my hands repeatedly for fear of infection.
		I feel nervous when in close contact with people.
		For this question, please select "2.
		I am worried that the Covid-19 cannot be controlled.
		I will be worried when I hear the information report of the Covid-19.
		I mind if others touch me or touch things that others have touched.
	10	I feel upset because I forgot to wear a mask.
Q6	Please answer the following questions based on your actual experience during the epidemic:	Matrix scale question
	Options for this question:
	3	I will store a lot of shopping supplies (including protective supplies and living supplies)
	4	If the ingredients in a certain medicine can prevent the Covid-19, I will buy it even if the accuracy of the news is low.
	6	If I heard that the ingredients in a certain medicine can effectively prevent the Covid-19, I would recommend people around me to buy it.
	5	If everyone around me is rushing to buy a certain product, I will also participate in the rush.
Q7	What is your gender?	Gender question
	Options for this question:
	1	Male
	2	Female
Q8	What is your age?	Fill in the blank
	Options for this question:
	1	Option 1
Q9	What is your current occupation?	Multiple choice
	Options for this question:
	1	Staff of government agencies and institutions
	2	Corporate staff
	4	Self-employed
	3	Student
	5	Others
Q10	What is your highest academic qualification (including current students)?	Multiple choice
	Options for this question:
	3	High school and below
	4	College
	5	Undergraduate
	6	Master's degree and above
Q11	What is the per capita annual income of your family?	Multiple choice
	Options for this question:
	3	0-2.4 million
	4	2.4-6 ten thousand yuan
	5	6-12 ten thousand yuan
	6	Over 120,000 yuan
Q12	During the Covid-19, what was your area?	City question
	Options for this question:
	0	Province
	1	City
